# Supplementary material for: Height and overall cancer risk and mortality: evidence from a Mendelian randomisation study on 310,000 UK Biobank participants
Source: Br J Cancer. 2018 Mar 27;118(9):1262–7. doi: 10.1038/s41416-018-0063-4 (PMC5943400; doi:10.1038/s41416-018-0063-4)
Supplement: Supplementary file 3 — Supplementary data (excel spreadsheet)(XLSX 1001 kb) [file 41416_2018_63_MOESM3_ESM.xlsx]

## Sheet: README
Supplementary excel spreadsheet for manuscript: Height and overall cancer risk and mortality: evidence from a Mendelian randomization study on 310,000 UK Biobank participants
This supplementary Excel sheet contain the following:
1) wald-ratio estimate for each height SNP on overall cancer risk
2) wald-ratio estimate for each height SNP on cancer risk in males
3) wald-ratio estimate for each height SNP on cancer risk in females
4) wald-ratio estimate for each height SNP on overall cancer mortality
5) wald-ratio estimate for each height SNP on cancer mortality in males
6) wald-ratio estimate for each height SNP on cancer mortality in females
7) SNP instrument for measured height (UK Biobank)
NOTE: PALINDROMIC SNPS THAT CANNOT BE INFERRED ARE DROPPED FROM THE ANALYSES.
If you require SNP-level estimate for any of the sensitivity analyses not available here, please let me know:
juesheng.ong@qimrberghofer.edu.au
Prepared by author Jue-Sheng, Ong

## Sheet: overall_cancer
exposure	outcome	samplesize	SNP	b	se	p
height_ukbb	allcancer	310793	rs10010325	0.148662	0.0358641	3.39588e-05
height_ukbb	allcancer	310793	rs10013696	-0.00728568	0.098975	0.94132
height_ukbb	allcancer	310793	rs10026203	-0.123771	0.101297	0.221757
height_ukbb	allcancer	310793	rs10026360	-0.0333353	0.09421	0.723459
height_ukbb	allcancer	310793	rs10031777	0.1929	0.0599401	0.00128995
height_ukbb	allcancer	310793	rs10033019	0.254647	0.0899475	0.00463931
height_ukbb	allcancer	310793	rs10037512	0.00485431	0.0411954	0.906197
height_ukbb	allcancer	310793	rs10043875	0.0831584	0.112431	0.459519
height_ukbb	allcancer	310793	rs1004664	0.0316613	0.0769179	0.680615
height_ukbb	allcancer	310793	rs10050427	0.0128768	0.0620556	0.835616
height_ukbb	allcancer	310793	rs10051199	-0.177612	0.118221	0.133
height_ukbb	allcancer	310793	rs1005502	0.0700906	0.108242	0.517286
height_ukbb	allcancer	310793	rs10059884	0.0126382	0.0307898	0.681463
height_ukbb	allcancer	310793	rs10060053	0.00261412	0.0664349	0.968612
height_ukbb	allcancer	310793	rs10064373	0.0496062	0.114097	0.663729
height_ukbb	allcancer	310793	rs1006660	0.00158648	0.0910649	0.9861
height_ukbb	allcancer	310793	rs10073495	0.0427352	0.0927293	0.644899
height_ukbb	allcancer	310793	rs1007358	-0.00180728	0.0519518	0.972249
height_ukbb	allcancer	310793	rs10075659	0.0134373	0.0470122	0.775011
height_ukbb	allcancer	310793	rs10079334	-0.0406927	0.0544445	0.454813
height_ukbb	allcancer	310793	rs10082476	-0.015103	0.050567	0.76519
height_ukbb	allcancer	310793	rs10102807	-0.0420975	0.0747362	0.573243
height_ukbb	allcancer	310793	rs10110223	0.02072	0.0588579	0.724812
height_ukbb	allcancer	310793	rs10110827	-0.0435622	0.0907758	0.631307
height_ukbb	allcancer	310793	rs10125137	0.0132408	0.0799201	0.868413
height_ukbb	allcancer	310793	rs10129429	-0.0494371	0.0374651	0.186986
height_ukbb	allcancer	310793	rs10129511	0.0784492	0.102752	0.445177
height_ukbb	allcancer	310793	rs10131337	0.157587	0.06419	0.0140883
height_ukbb	allcancer	310793	rs10137320	-0.271596	0.111141	0.0145369
height_ukbb	allcancer	310793	rs10139746	-0.0285592	0.0565338	0.61344
height_ukbb	allcancer	310793	rs10152595	0.155003	0.100543	0.123155
height_ukbb	allcancer	310793	rs10165255	0.126739	0.051189	0.01329
height_ukbb	allcancer	310793	rs10178915	-0.0381387	0.0913048	0.676161
height_ukbb	allcancer	310793	rs10189857	0.00542222	0.0997938	0.956669
height_ukbb	allcancer	310793	rs10193943	-0.0790295	0.0872614	0.365114
height_ukbb	allcancer	310793	rs10197384	-0.0104117	0.105425	0.92133
height_ukbb	allcancer	310793	rs10202181	-0.0812393	0.0895153	0.364118
height_ukbb	allcancer	310793	rs10202701	0.0110278	0.044452	0.80407
height_ukbb	allcancer	310793	rs10202845	-0.0179453	0.0701564	0.798113
height_ukbb	allcancer	310793	rs10208141	0.00101654	0.0942422	0.991394
height_ukbb	allcancer	310793	rs10221933	-0.0694844	0.0645291	0.281574
height_ukbb	allcancer	310793	rs10224061	-0.107334	0.100274	0.284439
height_ukbb	allcancer	310793	rs10230506	0.0647633	0.0676761	0.338588
height_ukbb	allcancer	310793	rs1023430	0.151561	0.110209	0.169064
height_ukbb	allcancer	310793	rs10236314	0.0239097	0.089638	0.789672
height_ukbb	allcancer	310793	rs10260677	0.0513102	0.0564263	0.363175
height_ukbb	allcancer	310793	rs10280939	0.03881	0.0552647	0.482519
height_ukbb	allcancer	310793	rs1031521	-0.140067	0.0867478	0.106388
height_ukbb	allcancer	310793	rs10403206	-0.205327	0.0792266	0.00955175
height_ukbb	allcancer	310793	rs10405035	0.15539	0.108291	0.151307
height_ukbb	allcancer	310793	rs10415893	-0.0754494	0.0873902	0.387939
height_ukbb	allcancer	310793	rs10429558	-0.0546332	0.0946868	0.563947
height_ukbb	allcancer	310793	rs1043413	2.98599e-05	0.0446334	0.999466
height_ukbb	allcancer	310793	rs1043515	-0.0429557	0.0504178	0.394217
height_ukbb	allcancer	310793	rs10437068	0.118681	0.102899	0.248755
height_ukbb	allcancer	310793	rs1044252	0.0528815	0.0390448	0.175615
height_ukbb	allcancer	310793	rs1044322	-0.0567907	0.0775214	0.463814
height_ukbb	allcancer	310793	rs10448110	0.0257365	0.0891023	0.772702
height_ukbb	allcancer	310793	rs10458379	-0.0415749	0.0857984	0.627985
height_ukbb	allcancer	310793	rs10465675	0.00454891	0.0598128	0.939377
height_ukbb	allcancer	310793	rs1047469	0.0219246	0.104411	0.83368
height_ukbb	allcancer	310793	rs10476080	0.248943	0.107979	0.02114
height_ukbb	allcancer	310793	rs10483727	-0.0189787	0.0296201	0.521695
height_ukbb	allcancer	310793	rs10492391	-0.0190927	0.100594	0.849466
height_ukbb	allcancer	310793	rs10492436	0.0297015	0.0803933	0.71179
height_ukbb	allcancer	310793	rs10496091	0.0237193	0.0812291	0.770283
height_ukbb	allcancer	310793	rs1049927	0.131993	0.07615	0.0830363
height_ukbb	allcancer	310793	rs1050969	0.0440958	0.111304	0.691976
height_ukbb	allcancer	310793	rs10511323	0.144969	0.0945178	0.125085
height_ukbb	allcancer	310793	rs1051547	-0.0544091	0.0883392	0.537953
height_ukbb	allcancer	310793	rs10516446	-0.0165293	0.0850329	0.845873
height_ukbb	allcancer	310793	rs1052256	-0.0249444	0.0548412	0.649219
height_ukbb	allcancer	310793	rs1058319	0.429982	0.109835	9.04793e-05
height_ukbb	allcancer	310793	rs1061651	-0.0534885	0.0932779	0.566353
height_ukbb	allcancer	310793	rs10737515	-0.0313402	0.101826	0.758249
height_ukbb	allcancer	310793	rs10738659	0.0435285	0.107361	0.685153
height_ukbb	allcancer	310793	rs10743108	0.0129748	0.104718	0.901392
height_ukbb	allcancer	310793	rs10744060	-0.0254127	0.0707403	0.719416
height_ukbb	allcancer	310793	rs10746837	-0.0906753	0.0425597	0.0331265
height_ukbb	allcancer	310793	rs10756794	0.0578103	0.0712308	0.417026
height_ukbb	allcancer	310793	rs10761129	0.00316235	0.0613125	0.958865
height_ukbb	allcancer	310793	rs10761256	-0.0280421	0.0756733	0.710959
height_ukbb	allcancer	310793	rs1076144	0.246731	0.0989897	0.0126852
height_ukbb	allcancer	310793	rs10765754	0.215325	0.0917135	0.0188845
height_ukbb	allcancer	310793	rs10766059	0.115848	0.0731315	0.113171
height_ukbb	allcancer	310793	rs10770700	-0.0161772	0.0540237	0.7646
height_ukbb	allcancer	310793	rs10773100	-0.119592	0.100276	0.233014
height_ukbb	allcancer	310793	rs1077418	0.0503011	0.0851155	0.554538
height_ukbb	allcancer	310793	rs10775487	-0.0408204	0.0860304	0.635152
height_ukbb	allcancer	310793	rs10777858	0.156795	0.0970507	0.106182
height_ukbb	allcancer	310793	rs10780116	-0.0315411	0.100285	0.75313
height_ukbb	allcancer	310793	rs10787453	0.00635294	0.118588	0.957276
height_ukbb	allcancer	310793	rs10787476	0.11271	0.0971587	0.246024
height_ukbb	allcancer	310793	rs10787526	-0.0995379	0.0861155	0.247736
height_ukbb	allcancer	310793	rs10797922	0.161185	0.0988407	0.102941
height_ukbb	allcancer	310793	rs10817086	0.100325	0.104304	0.336126
height_ukbb	allcancer	310793	rs10817185	-0.051023	0.0649566	0.432165
height_ukbb	allcancer	310793	rs10817582	0.0416881	0.071431	0.559481
height_ukbb	allcancer	310793	rs10818578	-0.046535	0.106388	0.661817
height_ukbb	allcancer	310793	rs10821299	0.00346666	0.066611	0.958494
height_ukbb	allcancer	310793	rs10821746	0.0464319	0.0830489	0.5761
height_ukbb	allcancer	310793	rs10826579	-0.11504	0.083526	0.168422
height_ukbb	allcancer	310793	rs10838535	0.121845	0.0965435	0.206921
height_ukbb	allcancer	310793	rs10840115	-0.0154632	0.0987251	0.875537
height_ukbb	allcancer	310793	rs10846657	-0.000451135	0.0443897	0.991891
height_ukbb	allcancer	310793	rs10847415	-0.0111121	0.0584309	0.849173
height_ukbb	allcancer	310793	rs10857472	-0.0888862	0.0966882	0.357935
height_ukbb	allcancer	310793	rs10861678	-0.0130397	0.0621543	0.833827
height_ukbb	allcancer	310793	rs10865308	0.0187554	0.0536516	0.726656
height_ukbb	allcancer	310793	rs10870597	0.00903992	0.0500982	0.856804
height_ukbb	allcancer	310793	rs10878984	0.0409823	0.0332127	0.217227
height_ukbb	allcancer	310793	rs10881893	0.0905231	0.0676571	0.180906
height_ukbb	allcancer	310793	rs10883936	0.335145	0.102436	0.00106881
height_ukbb	allcancer	310793	rs10893812	-0.0954342	0.0696048	0.170348
height_ukbb	allcancer	310793	rs10896402	0.0376073	0.056631	0.506641
height_ukbb	allcancer	310793	rs10898445	0.0111033	0.113976	0.922395
height_ukbb	allcancer	310793	rs10899133	-0.156319	0.0980826	0.110991
height_ukbb	allcancer	310793	rs10901216	0.00131762	0.0373419	0.971852
height_ukbb	allcancer	310793	rs10901809	-0.097843	0.0703512	0.164293
height_ukbb	allcancer	310793	rs10905048	-0.100355	0.107789	0.35184
height_ukbb	allcancer	310793	rs10906841	0.0135004	0.102901	0.895619
height_ukbb	allcancer	310793	rs10908505	0.0994604	0.101218	0.325787
height_ukbb	allcancer	310793	rs10913200	0.0640185	0.0484365	0.186268
height_ukbb	allcancer	310793	rs10917502	-0.0339422	0.0857576	0.692258
height_ukbb	allcancer	310793	rs10922478	0.0764482	0.0424918	0.0719985
height_ukbb	allcancer	310793	rs10933548	-0.0034371	0.0697095	0.960675
height_ukbb	allcancer	310793	rs10933596	-0.0698114	0.0982947	0.477565
height_ukbb	allcancer	310793	rs10935179	-0.0367631	0.0988894	0.710071
height_ukbb	allcancer	310793	rs10939485	-0.00645826	0.0715167	0.928045
height_ukbb	allcancer	310793	rs10943730	-0.0702701	0.0495979	0.156543
height_ukbb	allcancer	310793	rs10943915	-0.0292582	0.0702148	0.676902
height_ukbb	allcancer	310793	rs10945540	0.137875	0.0560737	0.0139398
height_ukbb	allcancer	310793	rs10954398	0.0555845	0.0988465	0.57389
height_ukbb	allcancer	310793	rs10955024	0.100346	0.108463	0.354881
height_ukbb	allcancer	310793	rs10963680	-0.110636	0.0847234	0.191604
height_ukbb	allcancer	310793	rs10974438	0.128064	0.098313	0.192707
height_ukbb	allcancer	310793	rs10989414	-0.00760309	0.0896319	0.9324
height_ukbb	allcancer	310793	rs10993460	0.00125374	0.0537003	0.981373
height_ukbb	allcancer	310793	rs10994004	0.237451	0.0847077	0.00506012
height_ukbb	allcancer	310793	rs10995345	0.0467177	0.0602862	0.43838
height_ukbb	allcancer	310793	rs11012723	0.079348	0.103976	0.44538
height_ukbb	allcancer	310793	rs11013071	0.177501	0.0923167	0.0545132
height_ukbb	allcancer	310793	rs11014285	0.0177386	0.0607669	0.770354
height_ukbb	allcancer	310793	rs11024636	0.0769487	0.100635	0.444492
height_ukbb	allcancer	310793	rs11024743	-0.0148251	0.0569655	0.794673
height_ukbb	allcancer	310793	rs11039255	0.0353814	0.0433212	0.414088
height_ukbb	allcancer	310793	rs11047211	-0.161445	0.108443	0.136549
height_ukbb	allcancer	310793	rs11049204	-0.0355868	0.0832674	0.669103
height_ukbb	allcancer	310793	rs11049575	0.0929036	0.0315538	0.00323698
height_ukbb	allcancer	310793	rs11057239	0.0112368	0.108209	0.917294
height_ukbb	allcancer	310793	rs11063069	-0.0193494	0.106604	0.85597
height_ukbb	allcancer	310793	rs11073953	0.0197089	0.0999729	0.843716
height_ukbb	allcancer	310793	rs11076175	0.030785	0.110782	0.781098
height_ukbb	allcancer	310793	rs11077357	-0.0697824	0.109706	0.524722
height_ukbb	allcancer	310793	rs11077397	-0.0798552	0.0740987	0.281173
height_ukbb	allcancer	310793	rs11080173	-0.0101266	0.0690229	0.883358
height_ukbb	allcancer	310793	rs11102520	-0.00714853	0.0621982	0.908499
height_ukbb	allcancer	310793	rs11107062	-0.0124728	0.0796181	0.875515
height_ukbb	allcancer	310793	rs11107267	-0.0425578	0.0741641	0.56608
height_ukbb	allcancer	310793	rs11111287	0.0278668	0.111192	0.802108
height_ukbb	allcancer	310793	rs11121529	0.0365858	0.0948588	0.699729
height_ukbb	allcancer	310793	rs111246591	0.107729	0.10457	0.30291
height_ukbb	allcancer	310793	rs111299622	0.0670804	0.0847979	0.428908
height_ukbb	allcancer	310793	rs111391498	0.101552	0.0572353	0.0760158
height_ukbb	allcancer	310793	rs11144779	-0.00104966	0.0803628	0.989579
height_ukbb	allcancer	310793	rs111487243	0.134127	0.115974	0.247468
height_ukbb	allcancer	310793	rs111550108	0.108727	0.0901997	0.228047
height_ukbb	allcancer	310793	rs11160173	-0.0456995	0.118188	0.699003
height_ukbb	allcancer	310793	rs111605473	-0.00711238	0.068039	0.916746
height_ukbb	allcancer	310793	rs11164928	0.0209906	0.113083	0.852742
height_ukbb	allcancer	310793	rs11170394	-0.0623648	0.0759984	0.41187
height_ukbb	allcancer	310793	rs11171803	0.0221784	0.0639975	0.728929
height_ukbb	allcancer	310793	rs11172371	0.102313	0.0567441	0.0713775
height_ukbb	allcancer	310793	rs111737248	-0.0167951	0.0940972	0.85834
height_ukbb	allcancer	310793	rs11175899	-0.0563394	0.0645721	0.382934
height_ukbb	allcancer	310793	rs11175919	0.0287364	0.111861	0.797261
height_ukbb	allcancer	310793	rs11176024	0.114164	0.0689285	0.0976668
height_ukbb	allcancer	310793	rs111810009	0.099916	0.0929808	0.282559
height_ukbb	allcancer	310793	rs111857062	0.085675	0.111459	0.442092
height_ukbb	allcancer	310793	rs11188601	-0.0294349	0.0553717	0.595012
height_ukbb	allcancer	310793	rs111906841	-0.104176	0.114766	0.36402
height_ukbb	allcancer	310793	rs11191786	0.152755	0.063786	0.016629
height_ukbb	allcancer	310793	rs111984297	-0.143747	0.0815018	0.077777
height_ukbb	allcancer	310793	rs11198821	0.0316309	0.0683099	0.643328
height_ukbb	allcancer	310793	rs11198898	-0.00305488	0.0479656	0.949218
height_ukbb	allcancer	310793	rs112000748	-0.0646094	0.086208	0.453581
height_ukbb	allcancer	310793	rs11203455	0.0310804	0.0959569	0.746014
height_ukbb	allcancer	310793	rs112041531	-0.00120611	0.0859106	0.988799
height_ukbb	allcancer	310793	rs11205303	0.0399488	0.0243921	0.101468
height_ukbb	allcancer	310793	rs112072415	-0.161505	0.110133	0.142526
height_ukbb	allcancer	310793	rs112082543	-0.201353	0.100828	0.045825
height_ukbb	allcancer	310793	rs11208978	-0.0524562	0.0676228	0.437915
height_ukbb	allcancer	310793	rs112114542	-0.0809993	0.107032	0.449186
height_ukbb	allcancer	310793	rs112121639	0.221383	0.0998438	0.0266029
height_ukbb	allcancer	310793	rs112148318	-0.0411342	0.0898484	0.647083
height_ukbb	allcancer	310793	rs112153300	-0.0677381	0.0590605	0.251412
height_ukbb	allcancer	310793	rs11217863	0.0169164	0.0581533	0.771133
height_ukbb	allcancer	310793	rs112234915	0.0665707	0.077691	0.39152
height_ukbb	allcancer	310793	rs11229555	0.078859	0.0818322	0.335213
height_ukbb	allcancer	310793	rs11240538	0.0279374	0.0826779	0.735434
height_ukbb	allcancer	310793	rs11247252	-0.0491221	0.0692931	0.478385
height_ukbb	allcancer	310793	rs11247294	-0.101494	0.0817239	0.214269
height_ukbb	allcancer	310793	rs112549371	-0.0172374	0.0946395	0.855474
height_ukbb	allcancer	310793	rs112594996	0.0402786	0.0425825	0.344202
height_ukbb	allcancer	310793	rs112597228	-0.023451	0.0912006	0.797074
height_ukbb	allcancer	310793	rs11259936	-0.0025016	0.0231118	0.913806
height_ukbb	allcancer	310793	rs11263456	0.312942	0.117297	0.00763184
height_ukbb	allcancer	310793	rs11263465	0.17523	0.0791886	0.0269103
height_ukbb	allcancer	310793	rs112723784	0.0218445	0.0961597	0.820293
height_ukbb	allcancer	310793	rs1127392	-0.148217	0.0990472	0.134542
height_ukbb	allcancer	310793	rs112837743	0.00598818	0.107904	0.955744
height_ukbb	allcancer	310793	rs112867328	-0.000597194	0.0622321	0.992343
height_ukbb	allcancer	310793	rs1129	-0.145966	0.081905	0.0747262
height_ukbb	allcancer	310793	rs112915601	0.0203702	0.0720274	0.777321
height_ukbb	allcancer	310793	rs112949165	-0.0765493	0.0698247	0.272945
height_ukbb	allcancer	310793	rs112957890	-0.0817181	0.0735351	0.266448
height_ukbb	allcancer	310793	rs113014817	0.0367406	0.0968078	0.704301
height_ukbb	allcancer	310793	rs113028115	0.0436488	0.0693479	0.529075
height_ukbb	allcancer	310793	rs113126152	-0.024685	0.0698383	0.723744
height_ukbb	allcancer	310793	rs113252144	0.0553266	0.0617791	0.370491
height_ukbb	allcancer	310793	rs113262579	0.0585236	0.0989527	0.554233
height_ukbb	allcancer	310793	rs113382956	0.0105996	0.0782137	0.8922
height_ukbb	allcancer	310793	rs113416086	0.407289	0.104108	9.14669e-05
height_ukbb	allcancer	310793	rs113769118	-0.00449157	0.102802	0.96515
height_ukbb	allcancer	310793	rs113785658	0.0192651	0.104667	0.853965
height_ukbb	allcancer	310793	rs1138345	0.0741603	0.110159	0.500811
height_ukbb	allcancer	310793	rs114165349	0.102052	0.0718617	0.155572
height_ukbb	allcancer	310793	rs114203661	0.219656	0.0684361	0.00132893
height_ukbb	allcancer	310793	rs114303975	-0.0105791	0.106098	0.920575
height_ukbb	allcancer	310793	rs114493545	0.113122	0.0943487	0.230535
height_ukbb	allcancer	310793	rs114534742	-0.0898832	0.116795	0.441547
height_ukbb	allcancer	310793	rs114635781	0.195992	0.119221	0.100189
height_ukbb	allcancer	310793	rs114733527	-0.284882	0.111931	0.0109228
height_ukbb	allcancer	310793	rs1148413	0.00157849	0.0886462	0.985793
height_ukbb	allcancer	310793	rs114866397	0.0778166	0.0577845	0.178087
height_ukbb	allcancer	310793	rs114885387	-0.01039	0.0926166	0.910679
height_ukbb	allcancer	310793	rs1149048	0.0958497	0.0963239	0.319698
height_ukbb	allcancer	310793	rs115217609	-0.0776923	0.0941417	0.409218
height_ukbb	allcancer	310793	rs115396057	-0.0861025	0.11312	0.44656
height_ukbb	allcancer	310793	rs11540321	-0.0286291	0.0716731	0.689569
height_ukbb	allcancer	310793	rs11545169	-0.0694244	0.0740482	0.348472
height_ukbb	allcancer	310793	rs11545700	0.116179	0.0813116	0.15306
height_ukbb	allcancer	310793	rs115498328	0.0696502	0.0640486	0.276834
height_ukbb	allcancer	310793	rs11555134	0.0438756	0.0810691	0.588361
height_ukbb	allcancer	310793	rs11556218	-0.0255868	0.0807094	0.751226
height_ukbb	allcancer	310793	rs11556924	0.0485748	0.0731984	0.506944
height_ukbb	allcancer	310793	rs1155786	0.0361115	0.0921951	0.695291
height_ukbb	allcancer	310793	rs11558336	0.0206747	0.0874534	0.813116
height_ukbb	allcancer	310793	rs115615989	0.0908696	0.0650896	0.162694
height_ukbb	allcancer	310793	rs1156242	0.0516891	0.0589363	0.380468
height_ukbb	allcancer	310793	rs11575580	0.0940316	0.0943908	0.319155
height_ukbb	allcancer	310793	rs11576360	-0.0557936	0.0765688	0.466202
height_ukbb	allcancer	310793	rs115772341	-0.172309	0.0983342	0.0797257
height_ukbb	allcancer	310793	rs11578046	-0.008228	0.0637135	0.897246
height_ukbb	allcancer	310793	rs1158026	-0.0143134	0.0821822	0.861735
height_ukbb	allcancer	310793	rs115809048	0.11274	0.103861	0.277702
height_ukbb	allcancer	310793	rs11581328	0.0256624	0.07394	0.728539
height_ukbb	allcancer	310793	rs115866594	0.00475011	0.0885562	0.957222
height_ukbb	allcancer	310793	rs11588850	0.020268	0.0336192	0.546596
height_ukbb	allcancer	310793	rs11593630	0.0636717	0.0676733	0.346772
height_ukbb	allcancer	310793	rs115947878	0.0424948	0.0625217	0.496707
height_ukbb	allcancer	310793	rs11600640	0.219189	0.106268	0.0391503
height_ukbb	allcancer	310793	rs116022622	0.0542563	0.0717088	0.449278
height_ukbb	allcancer	310793	rs116052829	-0.0425986	0.0930406	0.64706
height_ukbb	allcancer	310793	rs116075081	0.0261161	0.0876821	0.765817
height_ukbb	allcancer	310793	rs116106402	-0.0906852	0.100824	0.368419
height_ukbb	allcancer	310793	rs11612024	0.0547772	0.0858604	0.523487
height_ukbb	allcancer	310793	rs11614179	0.0981667	0.075782	0.195188
height_ukbb	allcancer	310793	rs11614216	0.0815732	0.108261	0.451157
height_ukbb	allcancer	310793	rs11615918	-0.00538037	0.0738577	0.941927
height_ukbb	allcancer	310793	rs11618507	-0.0118002	0.0683723	0.862975
height_ukbb	allcancer	310793	rs11619222	-0.088046	0.0892956	0.32413
height_ukbb	allcancer	310793	rs11620132	0.00688912	0.0737198	0.925546
height_ukbb	allcancer	310793	rs11621360	0.187069	0.0932249	0.0447874
height_ukbb	allcancer	310793	rs11624380	0.140754	0.108001	0.192482
height_ukbb	allcancer	310793	rs116302901	0.0674439	0.0619446	0.276252
height_ukbb	allcancer	310793	rs11633371	-0.00437547	0.033972	0.897519
height_ukbb	allcancer	310793	rs11634106	-0.0265647	0.0793977	0.737944
height_ukbb	allcancer	310793	rs11635309	-0.0208742	0.0375419	0.578195
height_ukbb	allcancer	310793	rs11635385	-0.164786	0.0954123	0.0841508
height_ukbb	allcancer	310793	rs116376456	0.0252661	0.0442317	0.567849
height_ukbb	allcancer	310793	rs11638049	-0.0459619	0.101675	0.651237
height_ukbb	allcancer	310793	rs116385953	-0.0136317	0.101002	0.89264
height_ukbb	allcancer	310793	rs11639564	-0.265668	0.0954439	0.00537761
height_ukbb	allcancer	310793	rs116414748	0.0281369	0.0987246	0.775641
height_ukbb	allcancer	310793	rs116417701	0.086235	0.106687	0.418918
height_ukbb	allcancer	310793	rs11642740	0.129113	0.0549775	0.0188506
height_ukbb	allcancer	310793	rs11645649	-0.158137	0.0698976	0.0236723
height_ukbb	allcancer	310793	rs11646450	0.0927126	0.0993976	0.350952
height_ukbb	allcancer	310793	rs116487956	-0.248859	0.100465	0.0132464
height_ukbb	allcancer	310793	rs11650182	-0.0207806	0.0849396	0.806727
height_ukbb	allcancer	310793	rs11652628	-0.0137021	0.117356	0.907053
height_ukbb	allcancer	310793	rs116542483	0.0785317	0.1075	0.465068
height_ukbb	allcancer	310793	rs11657101	0.0178534	0.0616841	0.77225
height_ukbb	allcancer	310793	rs11663201	-0.031577	0.055539	0.569657
height_ukbb	allcancer	310793	rs116639980	-0.0734288	0.0884067	0.406211
height_ukbb	allcancer	310793	rs11665106	-0.0616832	0.106982	0.564225
height_ukbb	allcancer	310793	rs116662954	0.0701224	0.0496568	0.157909
height_ukbb	allcancer	310793	rs11674055	0.070719	0.107881	0.512128
height_ukbb	allcancer	310793	rs116807401	0.0395241	0.105178	0.707079
height_ukbb	allcancer	310793	rs11681299	0.0587132	0.0402948	0.145091
height_ukbb	allcancer	310793	rs116822034	-0.195839	0.092555	0.0343515
height_ukbb	allcancer	310793	rs116856618	0.0673202	0.109271	0.537839
height_ukbb	allcancer	310793	rs116907394	0.0499136	0.108489	0.645459
height_ukbb	allcancer	310793	rs116913103	-0.0588045	0.0918224	0.521902
height_ukbb	allcancer	310793	rs11692134	-0.0881364	0.0855823	0.303083
height_ukbb	allcancer	310793	rs11697873	-0.0255018	0.0943565	0.786952
height_ukbb	allcancer	310793	rs117081218	0.0112808	0.0596662	0.850041
height_ukbb	allcancer	310793	rs11713601	-0.0707736	0.0669468	0.290438
height_ukbb	allcancer	310793	rs11715566	-0.106418	0.0926281	0.250608
height_ukbb	allcancer	310793	rs1171614	-0.0212948	0.0504914	0.673206
height_ukbb	allcancer	310793	rs11718418	0.0169125	0.108052	0.875622
height_ukbb	allcancer	310793	rs11721093	-0.171116	0.111388	0.124488
height_ukbb	allcancer	310793	rs117223734	0.0921871	0.0753482	0.221148
height_ukbb	allcancer	310793	rs11722554	-0.00826486	0.0626522	0.89505
height_ukbb	allcancer	310793	rs117246624	-0.0925593	0.0848164	0.275145
height_ukbb	allcancer	310793	rs117247884	-0.0997395	0.0975857	0.306748
height_ukbb	allcancer	310793	rs117276692	0.0933726	0.0956597	0.329019
height_ukbb	allcancer	310793	rs11727963	-0.0279011	0.116242	0.81031
height_ukbb	allcancer	310793	rs117307365	0.104659	0.103989	0.314204
height_ukbb	allcancer	310793	rs11731421	0.0359492	0.0461893	0.436392
height_ukbb	allcancer	310793	rs117327710	0.0359043	0.0674009	0.594243
height_ukbb	allcancer	310793	rs117338996	0.093574	0.106972	0.38171
height_ukbb	allcancer	310793	rs1173730	0.0225714	0.0443672	0.610934
height_ukbb	allcancer	310793	rs117406288	0.0552632	0.0889505	0.534415
height_ukbb	allcancer	310793	rs117436140	0.129235	0.092644	0.163026
height_ukbb	allcancer	310793	rs11743919	0.272076	0.0805711	0.00073322
height_ukbb	allcancer	310793	rs11748619	0.0231357	0.0474465	0.625822
height_ukbb	allcancer	310793	rs117543413	-0.0805672	0.0550657	0.143438
height_ukbb	allcancer	310793	rs117561482	0.131866	0.0927379	0.15505
height_ukbb	allcancer	310793	rs11759345	-0.0574109	0.122233	0.638581
height_ukbb	allcancer	310793	rs117767188	0.119815	0.0999731	0.230734
height_ukbb	allcancer	310793	rs117777720	-0.299525	0.0827183	0.000293445
height_ukbb	allcancer	310793	rs117785145	-0.0629735	0.11004	0.567132
height_ukbb	allcancer	310793	rs117801489	-0.0834665	0.0827531	0.313156
height_ukbb	allcancer	310793	rs11780536	-0.107057	0.105451	0.309996
height_ukbb	allcancer	310793	rs117810464	-0.0610869	0.0992001	0.53803
height_ukbb	allcancer	310793	rs11781520	-0.184984	0.09614	0.0543406
height_ukbb	allcancer	310793	rs11783086	-0.0122909	0.0623827	0.843808
height_ukbb	allcancer	310793	rs11784762	-0.036478	0.0435834	0.40261
height_ukbb	allcancer	310793	rs117921201	0.0424816	0.104165	0.683399
height_ukbb	allcancer	310793	rs11794984	-0.16846	0.0972329	0.0831771
height_ukbb	allcancer	310793	rs117997471	0.150433	0.109209	0.168366
height_ukbb	allcancer	310793	rs118043221	0.0947203	0.106003	0.371558
height_ukbb	allcancer	310793	rs118054132	-0.0937378	0.110876	0.39787
height_ukbb	allcancer	310793	rs11806008	-0.0486865	0.0707509	0.491365
height_ukbb	allcancer	310793	rs118102869	0.195658	0.104501	0.0611645
height_ukbb	allcancer	310793	rs118115924	0.0407259	0.0884963	0.645373
height_ukbb	allcancer	310793	rs118135411	-0.0269604	0.111953	0.809696
height_ukbb	allcancer	310793	rs118142114	-0.103145	0.107026	0.335174
height_ukbb	allcancer	310793	rs11844752	-0.165177	0.0908916	0.0691723
height_ukbb	allcancer	310793	rs11856510	-0.00563515	0.109848	0.959087
height_ukbb	allcancer	310793	rs11857976	0.0352309	0.0573291	0.53886
height_ukbb	allcancer	310793	rs11867479	0.00678256	0.0522047	0.896628
height_ukbb	allcancer	310793	rs11869321	0.0839579	0.0717384	0.241867
height_ukbb	allcancer	310793	rs11889872	0.00522098	0.102181	0.959249
height_ukbb	allcancer	310793	rs11890665	0.268645	0.106329	0.0115187
height_ukbb	allcancer	310793	rs11896555	0.0106478	0.10009	0.915279
height_ukbb	allcancer	310793	rs11903639	0.159638	0.080166	0.0464437
height_ukbb	allcancer	310793	rs1190545	0.00837452	0.0673117	0.900987
height_ukbb	allcancer	310793	rs11917678	-0.099764	0.0904772	0.270182
height_ukbb	allcancer	310793	rs11927540	0.000172862	0.0571361	0.997586
height_ukbb	allcancer	310793	rs11983409	0.32471	0.111754	0.00366563
height_ukbb	allcancer	310793	rs11993265	-0.063682	0.105886	0.547559
height_ukbb	allcancer	310793	rs12025127	0.00101249	0.0575774	0.98597
height_ukbb	allcancer	310793	rs12028979	-0.0655665	0.111064	0.554957
height_ukbb	allcancer	310793	rs12034088	-0.038685	0.0974593	0.691416
height_ukbb	allcancer	310793	rs12044039	-0.0226752	0.105346	0.829576
height_ukbb	allcancer	310793	rs12045331	0.154612	0.122304	0.206173
height_ukbb	allcancer	310793	rs12046891	0.0305204	0.106074	0.773555
height_ukbb	allcancer	310793	rs12051245	-0.0150093	0.03715	0.686199
height_ukbb	allcancer	310793	rs12055151	0.0337896	0.0922797	0.714242
height_ukbb	allcancer	310793	rs12074810	-0.0189386	0.0589248	0.747905
height_ukbb	allcancer	310793	rs12088601	-0.097658	0.0547696	0.074575
height_ukbb	allcancer	310793	rs12116561	-0.0712624	0.110717	0.519805
height_ukbb	allcancer	310793	rs12128234	-0.0187994	0.0783894	0.810469
height_ukbb	allcancer	310793	rs12129705	0.0703999	0.0507516	0.165397
height_ukbb	allcancer	310793	rs12133238	0.245577	0.0759994	0.00123227
height_ukbb	allcancer	310793	rs12136023	0.0724694	0.083382	0.384779
height_ukbb	allcancer	310793	rs12154695	-0.206768	0.102899	0.0444923
height_ukbb	allcancer	310793	rs12156265	-0.118787	0.0830905	0.152827
height_ukbb	allcancer	310793	rs12160073	0.0803935	0.0926155	0.385375
height_ukbb	allcancer	310793	rs12184388	-0.0638386	0.108573	0.556546
height_ukbb	allcancer	310793	rs12185519	0.0602447	0.03909	0.123273
height_ukbb	allcancer	310793	rs12209223	0.0267917	0.0443372	0.545662
height_ukbb	allcancer	310793	rs12210988	0.0102572	0.109018	0.92504
height_ukbb	allcancer	310793	rs12213021	0.0632639	0.0984721	0.520578
height_ukbb	allcancer	310793	rs12222197	-0.0103477	0.0737253	0.888379
height_ukbb	allcancer	310793	rs12227529	0.207955	0.0835942	0.0128581
height_ukbb	allcancer	310793	rs12231235	0.00548931	0.100396	0.956396
height_ukbb	allcancer	310793	rs12234974	-0.0967869	0.0684761	0.157527
height_ukbb	allcancer	310793	rs12235468	0.0158351	0.0694947	0.819755
height_ukbb	allcancer	310793	rs12238587	-0.219422	0.0899383	0.0146999
height_ukbb	allcancer	310793	rs12252672	-0.0148386	0.113282	0.895785
height_ukbb	allcancer	310793	rs122571	0.138346	0.0913194	0.129782
height_ukbb	allcancer	310793	rs12269901	-0.0077773	0.0944116	0.934347
height_ukbb	allcancer	310793	rs12271773	-0.0515733	0.0379527	0.174184
height_ukbb	allcancer	310793	rs12306106	-0.0353546	0.0866093	0.683121
height_ukbb	allcancer	310793	rs12311862	-0.0115103	0.0834404	0.890283
height_ukbb	allcancer	310793	rs12344958	-0.0452877	0.10556	0.667907
height_ukbb	allcancer	310793	rs12347137	-0.0362365	0.0323498	0.262651
height_ukbb	allcancer	310793	rs12347590	-0.0525629	0.101833	0.605737
height_ukbb	allcancer	310793	rs12348423	0.0625765	0.0705323	0.374969
height_ukbb	allcancer	310793	rs12369123	-0.0601725	0.115008	0.600833
height_ukbb	allcancer	310793	rs12371834	0.0708869	0.0425958	0.0960767
height_ukbb	allcancer	310793	rs12376069	0.165577	0.103059	0.108137
height_ukbb	allcancer	310793	rs12386841	-0.0415537	0.0520287	0.424483
height_ukbb	allcancer	310793	rs1240697	0.287693	0.100104	0.00405373
height_ukbb	allcancer	310793	rs12408442	-0.0763582	0.10623	0.472263
height_ukbb	allcancer	310793	rs12425829	-0.0506169	0.104446	0.627944
height_ukbb	allcancer	310793	rs12431227	0.14367	0.0761291	0.059135
height_ukbb	allcancer	310793	rs12436	0.0313327	0.0879341	0.7216
height_ukbb	allcancer	310793	rs12450769	-0.0383955	0.0919131	0.676139
height_ukbb	allcancer	310793	rs12452423	-0.0563035	0.0915957	0.538756
height_ukbb	allcancer	310793	rs12452505	-0.00585194	0.038588	0.879462
height_ukbb	allcancer	310793	rs12458880	0.0849935	0.0858822	0.322344
height_ukbb	allcancer	310793	rs12463674	-0.142601	0.104457	0.172202
height_ukbb	allcancer	310793	rs12466227	-0.123886	0.0735548	0.0921305
height_ukbb	allcancer	310793	rs12467963	0.044848	0.0953565	0.638127
height_ukbb	allcancer	310793	rs12471798	-0.0265843	0.115883	0.818553
height_ukbb	allcancer	310793	rs12478285	0.168986	0.0976199	0.0834402
height_ukbb	allcancer	310793	rs12482831	-0.000455186	0.0688174	0.994723
height_ukbb	allcancer	310793	rs12488636	-0.112648	0.0963092	0.242142
height_ukbb	allcancer	310793	rs12492717	0.113666	0.0705113	0.106957
height_ukbb	allcancer	310793	rs12497944	0.000619511	0.086998	0.994318
height_ukbb	allcancer	310793	rs1250026	-0.0372936	0.0766026	0.626368
height_ukbb	allcancer	310793	rs12513481	-0.0184769	0.0504189	0.714016
height_ukbb	allcancer	310793	rs12522465	0.0171786	0.0926539	0.852911
height_ukbb	allcancer	310793	rs12525006	-0.0732694	0.0993586	0.460865
height_ukbb	allcancer	310793	rs12526105	0.138918	0.102263	0.174324
height_ukbb	allcancer	310793	rs12533527	0.102673	0.0700344	0.142636
height_ukbb	allcancer	310793	rs12534093	0.0184774	0.0351515	0.599131
height_ukbb	allcancer	310793	rs12534399	-0.0376059	0.0920162	0.682769
height_ukbb	allcancer	310793	rs12540617	-0.0152049	0.0985748	0.877415
height_ukbb	allcancer	310793	rs12561781	0.019537	0.0800327	0.807144
height_ukbb	allcancer	310793	rs12569940	-0.0941242	0.086003	0.273767
height_ukbb	allcancer	310793	rs12587790	0.000398359	0.0756064	0.995796
height_ukbb	allcancer	310793	rs12591578	0.0660832	0.0919182	0.472181
height_ukbb	allcancer	310793	rs12601850	-0.0160364	0.0645781	0.803882
height_ukbb	allcancer	310793	rs1260326	0.0233532	0.0591025	0.692746
height_ukbb	allcancer	310793	rs12609634	0.0809167	0.109477	0.459833
height_ukbb	allcancer	310793	rs12615789	0.0140942	0.109983	0.898031
height_ukbb	allcancer	310793	rs12621918	-0.0713534	0.0771278	0.354897
height_ukbb	allcancer	310793	rs12647138	0.0219025	0.0748481	0.769808
height_ukbb	allcancer	310793	rs12648093	0.0930149	0.0644501	0.148962
height_ukbb	allcancer	310793	rs1265083	-0.0578596	0.0588371	0.325417
height_ukbb	allcancer	310793	rs12669267	0.117981	0.0623886	0.0586161
height_ukbb	allcancer	310793	rs12675919	-0.14413	0.0999058	0.149118
height_ukbb	allcancer	310793	rs12681364	-0.174785	0.104593	0.0947022
height_ukbb	allcancer	310793	rs12683776	-0.00223267	0.052566	0.966121
height_ukbb	allcancer	310793	rs12694369	0.232451	0.113251	0.0401179
height_ukbb	allcancer	310793	rs12696620	0.130709	0.099744	0.190046
height_ukbb	allcancer	310793	rs12700446	0.00558934	0.077819	0.942741
height_ukbb	allcancer	310793	rs12708665	0.0483789	0.0668896	0.469518
height_ukbb	allcancer	310793	rs12714184	0.112518	0.102889	0.274138
height_ukbb	allcancer	310793	rs12714401	0.0806042	0.0709703	0.256063
height_ukbb	allcancer	310793	rs12726532	0.097832	0.0787371	0.214047
height_ukbb	allcancer	310793	rs12730973	0.0176443	0.0544137	0.745739
height_ukbb	allcancer	310793	rs12732199	0.00124275	0.108828	0.990889
height_ukbb	allcancer	310793	rs12736461	-0.11946	0.10967	0.276035
height_ukbb	allcancer	310793	rs12740374	-0.0614266	0.0901648	0.4957
height_ukbb	allcancer	310793	rs12742821	-0.0888674	0.0603467	0.140855
height_ukbb	allcancer	310793	rs12743070	0.0457184	0.0547071	0.403327
height_ukbb	allcancer	310793	rs12743493	-0.0470335	0.0877667	0.592033
height_ukbb	allcancer	310793	rs12747351	0.0750374	0.106353	0.480467
height_ukbb	allcancer	310793	rs12762783	-0.101218	0.0975618	0.299515
height_ukbb	allcancer	310793	rs12764498	0.067283	0.0452761	0.137263
height_ukbb	allcancer	310793	rs12767769	0.0482197	0.0576017	0.402524
height_ukbb	allcancer	310793	rs12771562	0.151338	0.103671	0.14435
height_ukbb	allcancer	310793	rs12781626	-0.0301459	0.107277	0.778702
height_ukbb	allcancer	310793	rs12811171	-0.0473028	0.041847	0.258319
height_ukbb	allcancer	310793	rs12821447	-0.0684928	0.109971	0.5334
height_ukbb	allcancer	310793	rs12823620	0.0758071	0.0625213	0.225321
height_ukbb	allcancer	310793	rs1283207	-0.041222	0.0932964	0.658606
height_ukbb	allcancer	310793	rs12875139	-0.107199	0.0715945	0.134313
height_ukbb	allcancer	310793	rs12903859	-0.0577116	0.0816216	0.479527
height_ukbb	allcancer	310793	rs12907384	0.0880087	0.0539995	0.103143
height_ukbb	allcancer	310793	rs12907693	-0.0407495	0.0939623	0.664521
height_ukbb	allcancer	310793	rs12908794	0.0606335	0.103759	0.558972
height_ukbb	allcancer	310793	rs12910916	-0.192814	0.0981288	0.0494255
height_ukbb	allcancer	310793	rs12941465	0.112596	0.0955281	0.238532
height_ukbb	allcancer	310793	rs1294542	0.133703	0.110429	0.225985
height_ukbb	allcancer	310793	rs12948439	-0.0823507	0.0366262	0.0245503
height_ukbb	allcancer	310793	rs12951372	-0.156558	0.104703	0.134849
height_ukbb	allcancer	310793	rs12964	0.107687	0.106507	0.311983
height_ukbb	allcancer	310793	rs12968652	-0.00876936	0.0536824	0.870238
height_ukbb	allcancer	310793	rs12985850	0.0124391	0.0316517	0.69432
height_ukbb	allcancer	310793	rs12989676	0.0415097	0.0716028	0.562102
height_ukbb	allcancer	310793	rs12994989	-0.0729974	0.104487	0.484785
height_ukbb	allcancer	310793	rs129963	-0.0762738	0.0963916	0.428774
height_ukbb	allcancer	310793	rs12996912	0.124356	0.0601005	0.0385339
height_ukbb	allcancer	310793	rs12999972	0.169768	0.104627	0.104673
height_ukbb	allcancer	310793	rs13008101	-0.0427518	0.0804562	0.595164
height_ukbb	allcancer	310793	rs13014796	0.105103	0.0762259	0.167945
height_ukbb	allcancer	310793	rs13028800	-0.0909074	0.117717	0.439962
height_ukbb	allcancer	310793	rs13036495	0.0380478	0.076879	0.620668
height_ukbb	allcancer	310793	rs13037515	-0.154182	0.0650964	0.0178597
height_ukbb	allcancer	310793	rs13041213	0.0608666	0.037901	0.108288
height_ukbb	allcancer	310793	rs13042511	-0.00151623	0.112608	0.989257
height_ukbb	allcancer	310793	rs13043958	0.247541	0.115208	0.0316617
height_ukbb	allcancer	310793	rs13050456	0.0279891	0.0525067	0.593994
height_ukbb	allcancer	310793	rs13051496	0.0889844	0.0639314	0.163961
height_ukbb	allcancer	310793	rs13107325	-0.0902301	0.0660746	0.172071
height_ukbb	allcancer	310793	rs13108218	-0.0820788	0.0575221	0.153606
height_ukbb	allcancer	310793	rs13108250	0.179846	0.108249	0.0966322
height_ukbb	allcancer	310793	rs13115570	0.196325	0.0738522	0.00785254
height_ukbb	allcancer	310793	rs13116303	-0.123671	0.097395	0.20416
height_ukbb	allcancer	310793	rs13119535	-0.0809255	0.0951862	0.395224
height_ukbb	allcancer	310793	rs13136755	-0.0365356	0.0869049	0.674187
height_ukbb	allcancer	310793	rs13141	-0.135473	0.0721879	0.060563
height_ukbb	allcancer	310793	rs1314913	-0.115258	0.0621047	0.0634723
height_ukbb	allcancer	310793	rs13150827	0.168148	0.0979096	0.0859105
height_ukbb	allcancer	310793	rs13163838	0.0627075	0.10243	0.540406
height_ukbb	allcancer	310793	rs13170853	0.0698239	0.104936	0.505797
height_ukbb	allcancer	310793	rs13183901	0.0104032	0.0445857	0.815505
height_ukbb	allcancer	310793	rs1319012	0.0397985	0.0412987	0.335209
height_ukbb	allcancer	310793	rs13192249	-0.0199875	0.0532792	0.707551
height_ukbb	allcancer	310793	rs13200945	0.0984955	0.0871196	0.258233
height_ukbb	allcancer	310793	rs13212930	0.0308276	0.0610692	0.613701
height_ukbb	allcancer	310793	rs13222153	-0.299068	0.0923021	0.00119488
height_ukbb	allcancer	310793	rs13224557	-0.0350132	0.0913429	0.701485
height_ukbb	allcancer	310793	rs13244629	0.0304144	0.0890945	0.732823
height_ukbb	allcancer	310793	rs13255519	0.172596	0.0913404	0.058813
height_ukbb	allcancer	310793	rs13257657	-0.0744678	0.0797275	0.350289
height_ukbb	allcancer	310793	rs1327124	0.00267718	0.026682	0.920077
height_ukbb	allcancer	310793	rs13291000	0.110971	0.101527	0.274386
height_ukbb	allcancer	310793	rs1330816	0.0378563	0.0728412	0.603265
height_ukbb	allcancer	310793	rs13334364	-0.0280944	0.0593136	0.635743
height_ukbb	allcancer	310793	rs13389459	-0.080782	0.102449	0.430397
height_ukbb	allcancer	310793	rs13393256	0.0377721	0.084781	0.65594
height_ukbb	allcancer	310793	rs134040	0.107221	0.083722	0.200306
height_ukbb	allcancer	310793	rs1346490	-0.0156473	0.0930594	0.866471
height_ukbb	allcancer	310793	rs1346747	-0.0169924	0.0742277	0.818928
height_ukbb	allcancer	310793	rs1351438	-0.00580414	0.0861022	0.946255
height_ukbb	allcancer	310793	rs1352982	-0.0832773	0.0814789	0.306747
height_ukbb	allcancer	310793	rs1353778	-0.0430007	0.08163	0.59835
height_ukbb	allcancer	310793	rs136029	0.0760228	0.0644079	0.237868
height_ukbb	allcancer	310793	rs137996091	0.0248922	0.104202	0.811196
height_ukbb	allcancer	310793	rs138044297	0.0715562	0.0955722	0.45403
height_ukbb	allcancer	310793	rs138142013	-0.0315112	0.0773407	0.683689
height_ukbb	allcancer	310793	rs1387246	-0.0261445	0.0854886	0.759738
height_ukbb	allcancer	310793	rs138726259	-0.0614321	0.0823855	0.455869
height_ukbb	allcancer	310793	rs138726994	0.0448966	0.123732	0.716715
height_ukbb	allcancer	310793	rs138764	0.0495955	0.0860296	0.564282
height_ukbb	allcancer	310793	rs138809270	0.0517221	0.037344	0.166048
height_ukbb	allcancer	310793	rs138894558	-0.0116427	0.0695949	0.86714
height_ukbb	allcancer	310793	rs138937927	-0.0543578	0.0634565	0.391657
height_ukbb	allcancer	310793	rs138958276	0.004123	0.0981683	0.966499
height_ukbb	allcancer	310793	rs139030	0.0227407	0.0952869	0.811373
height_ukbb	allcancer	310793	rs139420	0.0209909	0.0844221	0.803637
height_ukbb	allcancer	310793	rs139627950	0.0938605	0.105324	0.372843
height_ukbb	allcancer	310793	rs140371629	-0.0238532	0.11017	0.828587
height_ukbb	allcancer	310793	rs1404300	-0.0690038	0.0879991	0.432957
height_ukbb	allcancer	310793	rs140574883	-0.148977	0.108275	0.168849
height_ukbb	allcancer	310793	rs1406980	-0.083716	0.112315	0.456047
height_ukbb	allcancer	310793	rs1407339	-0.0621058	0.0806752	0.441403
height_ukbb	allcancer	310793	rs140736552	0.0500325	0.105676	0.63589
height_ukbb	allcancer	310793	rs140753094	-0.106519	0.0887726	0.230175
height_ukbb	allcancer	310793	rs141107780	-0.172661	0.102991	0.0936468
height_ukbb	allcancer	310793	rs141288982	0.081734	0.115269	0.478279
height_ukbb	allcancer	310793	rs141504727	0.139674	0.0997439	0.161416
height_ukbb	allcancer	310793	rs141515562	-0.0953332	0.0891763	0.285051
height_ukbb	allcancer	310793	rs1418297	0.0192127	0.109923	0.86125
height_ukbb	allcancer	310793	rs141925741	-0.00434601	0.0656256	0.947199
height_ukbb	allcancer	310793	rs141942982	-0.0959293	0.0997115	0.336015
height_ukbb	allcancer	310793	rs141956082	0.0210805	0.096845	0.827684
height_ukbb	allcancer	310793	rs142211382	0.0938651	0.0703607	0.182186
height_ukbb	allcancer	310793	rs142302411	0.212071	0.11028	0.0544774
height_ukbb	allcancer	310793	rs1424113	-0.0237719	0.100834	0.813623
height_ukbb	allcancer	310793	rs142611765	-0.0302206	0.0975412	0.756695
height_ukbb	allcancer	310793	rs142615999	-0.0434797	0.103847	0.675443
height_ukbb	allcancer	310793	rs142639234	0.164089	0.0853303	0.0544815
height_ukbb	allcancer	310793	rs143076454	-0.0427767	0.108745	0.69405
height_ukbb	allcancer	310793	rs143597074	-0.00226668	0.0765059	0.976364
height_ukbb	allcancer	310793	rs143612121	-0.00685433	0.118097	0.953717
height_ukbb	allcancer	310793	rs143653740	0.0856633	0.0495976	0.0841378
height_ukbb	allcancer	310793	rs143840904	0.0127555	0.0302696	0.673464
height_ukbb	allcancer	310793	rs143863887	-0.0265326	0.0674508	0.694052
height_ukbb	allcancer	310793	rs14403	-0.0613389	0.0809655	0.448695
height_ukbb	allcancer	310793	rs144055372	-0.170053	0.0772868	0.0277871
height_ukbb	allcancer	310793	rs1443749	0.0314187	0.072066	0.662858
height_ukbb	allcancer	310793	rs144699164	-0.0961866	0.110597	0.384465
height_ukbb	allcancer	310793	rs144880220	-0.0697772	0.108346	0.519562
height_ukbb	allcancer	310793	rs145153172	0.136208	0.0945669	0.149772
height_ukbb	allcancer	310793	rs145213057	-0.181728	0.102288	0.0756274
height_ukbb	allcancer	310793	rs145225702	0.0547674	0.0913333	0.548744
height_ukbb	allcancer	310793	rs145347141	-0.00989889	0.0915423	0.913889
height_ukbb	allcancer	310793	rs145364349	0.0190737	0.0820595	0.816199
height_ukbb	allcancer	310793	rs145520946	0.0328025	0.0870635	0.706348
height_ukbb	allcancer	310793	rs145629243	0.00171487	0.087755	0.984409
height_ukbb	allcancer	310793	rs145759532	0.154434	0.0963878	0.109109
height_ukbb	allcancer	310793	rs145878042	0.0583035	0.107863	0.588829
height_ukbb	allcancer	310793	rs145903488	0.0448433	0.0571213	0.432422
height_ukbb	allcancer	310793	rs145965565	-0.00205664	0.0428752	0.961742
height_ukbb	allcancer	310793	rs146381464	0.0104717	0.0352065	0.766133
height_ukbb	allcancer	310793	rs1464841	0.00259667	0.0921404	0.977517
height_ukbb	allcancer	310793	rs146521951	0.0239518	0.125618	0.848783
height_ukbb	allcancer	310793	rs146598159	0.00349743	0.0943686	0.970436
height_ukbb	allcancer	310793	rs146677409	-0.0515077	0.0826266	0.533035
height_ukbb	allcancer	310793	rs1467048	0.0675834	0.0925578	0.465284
height_ukbb	allcancer	310793	rs146731857	0.0353799	0.0981382	0.718465
height_ukbb	allcancer	310793	rs1468527	-0.0624227	0.104423	0.549981
height_ukbb	allcancer	310793	rs1469059	0.146292	0.0825141	0.076239
height_ukbb	allcancer	310793	rs146939415	0.0932333	0.0676338	0.168048
height_ukbb	allcancer	310793	rs147110934	0.078753	0.0420153	0.0608767
height_ukbb	allcancer	310793	rs1476097	0.0369815	0.0786835	0.638353
height_ukbb	allcancer	310793	rs147763767	0.0633177	0.110075	0.56514
height_ukbb	allcancer	310793	rs147849924	-0.0665406	0.106893	0.533614
height_ukbb	allcancer	310793	rs1478576	-0.0499486	0.0447404	0.264247
height_ukbb	allcancer	310793	rs148000825	0.174201	0.0774762	0.0245481
height_ukbb	allcancer	310793	rs148077549	-0.0232707	0.105348	0.825175
height_ukbb	allcancer	310793	rs148190310	0.0241567	0.0415352	0.560839
height_ukbb	allcancer	310793	rs148320779	0.0315366	0.0995445	0.751388
height_ukbb	allcancer	310793	rs148454676	-0.0223916	0.0862392	0.795138
height_ukbb	allcancer	310793	rs148501094	0.108972	0.105678	0.302459
height_ukbb	allcancer	310793	rs148630983	-0.0178872	0.0996756	0.857581
height_ukbb	allcancer	310793	rs148749891	-0.104317	0.0986407	0.290265
height_ukbb	allcancer	310793	rs148877270	-0.0163634	0.0971626	0.866258
height_ukbb	allcancer	310793	rs149016704	-0.0728264	0.0870141	0.402621
height_ukbb	allcancer	310793	rs1490384	-0.0186643	0.025227	0.459388
height_ukbb	allcancer	310793	rs1490819	-0.00175075	0.0695263	0.97991
height_ukbb	allcancer	310793	rs149683285	0.0962497	0.0937201	0.304425
height_ukbb	allcancer	310793	rs1497411	-0.0840405	0.084736	0.321299
height_ukbb	allcancer	310793	rs149742777	-0.0477571	0.0862366	0.579722
height_ukbb	allcancer	310793	rs149870361	-0.0930445	0.0515566	0.0711207
height_ukbb	allcancer	310793	rs149914805	-0.0993653	0.107944	0.357296
height_ukbb	allcancer	310793	rs149937322	0.0173662	0.0516246	0.736575
height_ukbb	allcancer	310793	rs150115323	0.0843977	0.0464013	0.0689318
height_ukbb	allcancer	310793	rs150156705	-0.113103	0.105791	0.285017
height_ukbb	allcancer	310793	rs150236026	-0.0869216	0.0908757	0.338826
height_ukbb	allcancer	310793	rs15052	-0.152563	0.109987	0.165414
height_ukbb	allcancer	310793	rs150606467	-0.158776	0.0896687	0.0766114
height_ukbb	allcancer	310793	rs150684763	-0.0455406	0.1064	0.668642
height_ukbb	allcancer	310793	rs1506871	0.041133	0.0524805	0.433171
height_ukbb	allcancer	310793	rs150759397	0.0282761	0.0967406	0.770067
height_ukbb	allcancer	310793	rs150819866	-0.117672	0.0942568	0.211879
height_ukbb	allcancer	310793	rs1514134	0.00106911	0.088998	0.990415
height_ukbb	allcancer	310793	rs1516825	0.0128478	0.101665	0.899435
height_ukbb	allcancer	310793	rs1532230	0.03586	0.0903336	0.691387
height_ukbb	allcancer	310793	rs1534016	0.0803409	0.0755808	0.287791
height_ukbb	allcancer	310793	rs153662	0.0921416	0.0860659	0.284352
height_ukbb	allcancer	310793	rs154001	-0.00485967	0.0713308	0.945683
height_ukbb	allcancer	310793	rs1541597	0.0435175	0.109753	0.691733
height_ukbb	allcancer	310793	rs1542864	-0.152525	0.0890498	0.0867478
height_ukbb	allcancer	310793	rs1545552	0.014913	0.0414182	0.718803
height_ukbb	allcancer	310793	rs1549616	0.0755731	0.0743069	0.309135
height_ukbb	allcancer	310793	rs1550162	0.000136735	0.0559552	0.99805
height_ukbb	allcancer	310793	rs1557779	0.0506273	0.0672216	0.451366
height_ukbb	allcancer	310793	rs1558172	0.0847819	0.102281	0.407156
height_ukbb	allcancer	310793	rs1561959	0.0885308	0.0964729	0.358789
height_ukbb	allcancer	310793	rs1565737	-0.0136305	0.0766119	0.858789
height_ukbb	allcancer	310793	rs1572504	0.311677	0.101307	0.00209405
height_ukbb	allcancer	310793	rs1574220	0.251038	0.068685	0.000257268
height_ukbb	allcancer	310793	rs1574430	-0.154071	0.0908555	0.0899281
height_ukbb	allcancer	310793	rs1582931	0.179063	0.051087	0.000456503
height_ukbb	allcancer	310793	rs1599473	0.0404839	0.0500798	0.418868
height_ukbb	allcancer	310793	rs161187	0.0207156	0.113095	0.854664
height_ukbb	allcancer	310793	rs163200	-0.264431	0.0863098	0.0021859
height_ukbb	allcancer	310793	rs1662843	-0.0249824	0.0280422	0.372992
height_ukbb	allcancer	310793	rs1672658	-0.123171	0.0960675	0.199797
height_ukbb	allcancer	310793	rs1679971	0.0576215	0.067606	0.394041
height_ukbb	allcancer	310793	rs1684621	0.0327456	0.0633848	0.605424
height_ukbb	allcancer	310793	rs16854019	0.0896978	0.0783797	0.252457
height_ukbb	allcancer	310793	rs16859483	0.0514046	0.103074	0.61798
height_ukbb	allcancer	310793	rs16862227	-0.0533116	0.0650364	0.412376
height_ukbb	allcancer	310793	rs1688042	0.0936699	0.105632	0.375212
height_ukbb	allcancer	310793	rs16888428	-0.0815626	0.0576883	0.157406
height_ukbb	allcancer	310793	rs16905189	0.0993423	0.0337203	0.00321841
height_ukbb	allcancer	310793	rs16905249	-0.0668636	0.0886614	0.450762
height_ukbb	allcancer	310793	rs16930370	-0.0803967	0.0786743	0.306832
height_ukbb	allcancer	310793	rs16933422	0.1612	0.103785	0.120374
height_ukbb	allcancer	310793	rs16946195	0.0993492	0.10507	0.344378
height_ukbb	allcancer	310793	rs16962650	0.0716296	0.0987127	0.468061
height_ukbb	allcancer	310793	rs16966212	0.114377	0.0899978	0.203768
height_ukbb	allcancer	310793	rs16971976	-0.0894246	0.0733375	0.222708
height_ukbb	allcancer	310793	rs16978240	0.0465057	0.114061	0.683474
height_ukbb	allcancer	310793	rs16989483	0.15914	0.0698072	0.0226251
height_ukbb	allcancer	310793	rs16996724	0.108238	0.0975696	0.267282
height_ukbb	allcancer	310793	rs17005241	0.076057	0.0701614	0.278352
height_ukbb	allcancer	310793	rs17017911	0.0552025	0.0577905	0.339468
height_ukbb	allcancer	310793	rs17038164	0.0619132	0.0297632	0.037508
height_ukbb	allcancer	310793	rs17105886	-0.0680895	0.11068	0.538427
height_ukbb	allcancer	310793	rs17139675	0.0227909	0.0908012	0.801816
height_ukbb	allcancer	310793	rs17140723	-0.0682257	0.0936378	0.466238
height_ukbb	allcancer	310793	rs17148514	-0.0078672	0.0834811	0.924919
height_ukbb	allcancer	310793	rs17183533	-0.0566478	0.0908529	0.532949
height_ukbb	allcancer	310793	rs17191153	-0.0795796	0.11323	0.482172
height_ukbb	allcancer	310793	rs17192457	0.0919757	0.112505	0.413627
height_ukbb	allcancer	310793	rs17197037	0.0327811	0.105941	0.756997
height_ukbb	allcancer	310793	rs1722845	-0.0296372	0.0680883	0.663362
height_ukbb	allcancer	310793	rs17246129	0.00943625	0.0809045	0.90715
height_ukbb	allcancer	310793	rs1724917	-0.0585193	0.0884818	0.508374
height_ukbb	allcancer	310793	rs17258166	0.0209148	0.0890923	0.814399
height_ukbb	allcancer	310793	rs17281228	-0.18494	0.0915312	0.0433305
height_ukbb	allcancer	310793	rs17322090	0.114062	0.106239	0.282988
height_ukbb	allcancer	310793	rs17340752	0.00549025	0.10434	0.958036
height_ukbb	allcancer	310793	rs17357954	-0.0325459	0.0346534	0.347637
height_ukbb	allcancer	310793	rs17375328	-0.0966022	0.108966	0.375331
height_ukbb	allcancer	310793	rs17383071	-0.0543367	0.0630793	0.389016
height_ukbb	allcancer	310793	rs17387330	0.09555	0.0722258	0.185857
height_ukbb	allcancer	310793	rs17400325	-0.0428815	0.0522176	0.411527
height_ukbb	allcancer	310793	rs17401468	0.207682	0.0975636	0.0332808
height_ukbb	allcancer	310793	rs17409588	0.00253383	0.0775006	0.973918
height_ukbb	allcancer	310793	rs1741	0.0719987	0.0722683	0.319119
height_ukbb	allcancer	310793	rs1741344	-0.00688992	0.0443024	0.876411
height_ukbb	allcancer	310793	rs17420518	-0.0171648	0.0873635	0.844238
height_ukbb	allcancer	310793	rs17426844	0.122457	0.0932869	0.189287
height_ukbb	allcancer	310793	rs17428810	0.0596997	0.101764	0.557441
height_ukbb	allcancer	310793	rs174549	0.0821457	0.0744456	0.269839
height_ukbb	allcancer	310793	rs17468485	0.0321442	0.10185	0.752303
height_ukbb	allcancer	310793	rs17472998	0.133875	0.102873	0.193135
height_ukbb	allcancer	310793	rs17478946	-0.0419217	0.0534503	0.432857
height_ukbb	allcancer	310793	rs17511102	-0.0109812	0.042598	0.796571
height_ukbb	allcancer	310793	rs17522826	-0.107069	0.0915216	0.24205
height_ukbb	allcancer	310793	rs17596862	0.122803	0.0989564	0.214613
height_ukbb	allcancer	310793	rs17605530	-0.077869	0.102265	0.446393
height_ukbb	allcancer	310793	rs17610487	0.0486057	0.0981053	0.620287
height_ukbb	allcancer	310793	rs17627983	0.0431197	0.112007	0.700259
height_ukbb	allcancer	310793	rs17630640	-0.143981	0.0632545	0.0228333
height_ukbb	allcancer	310793	rs17633311	-0.0664101	0.0906493	0.4638
height_ukbb	allcancer	310793	rs17646466	-0.113638	0.0957254	0.235177
height_ukbb	allcancer	310793	rs17669546	0.191282	0.104313	0.0666951
height_ukbb	allcancer	310793	rs17706401	-0.00523325	0.104019	0.959875
height_ukbb	allcancer	310793	rs17755849	0.176108	0.0772245	0.0225796
height_ukbb	allcancer	310793	rs17757727	-0.116956	0.102124	0.252112
height_ukbb	allcancer	310793	rs17769022	0.0244849	0.0993116	0.80526
height_ukbb	allcancer	310793	rs17822257	-0.0368787	0.102811	0.719817
height_ukbb	allcancer	310793	rs1786263	0.136355	0.0800325	0.0884292
height_ukbb	allcancer	310793	rs1787989	-0.135235	0.0991408	0.172545
height_ukbb	allcancer	310793	rs17880989	0.172858	0.078636	0.0279341
height_ukbb	allcancer	310793	rs17881016	-0.0595131	0.0857854	0.487843
height_ukbb	allcancer	310793	rs1798171	0.156847	0.0983314	0.110694
height_ukbb	allcancer	310793	rs1801253	0.0976114	0.0780542	0.211095
height_ukbb	allcancer	310793	rs1806812	0.144642	0.0703235	0.039705
height_ukbb	allcancer	310793	rs1806980	0.218482	0.0684399	0.00141134
height_ukbb	allcancer	310793	rs181017876	0.0190524	0.103707	0.854238
height_ukbb	allcancer	310793	rs1813212	0.0197894	0.11019	0.857472
height_ukbb	allcancer	310793	rs181597776	0.032965	0.103942	0.751131
height_ukbb	allcancer	310793	rs1818782	0.0386972	0.0532437	0.467352
height_ukbb	allcancer	310793	rs182513000	0.132613	0.0814302	0.103408
height_ukbb	allcancer	310793	rs182854479	-0.26403	0.0998162	0.00816518
height_ukbb	allcancer	310793	rs1833561	0.0132412	0.100831	0.895521
height_ukbb	allcancer	310793	rs1840096	-0.0205488	0.0813618	0.800607
height_ukbb	allcancer	310793	rs1843391	-0.142062	0.0868975	0.102086
height_ukbb	allcancer	310793	rs1846158	-0.0564794	0.053309	0.289384
height_ukbb	allcancer	310793	rs1852723	-0.0812575	0.0823493	0.323769
height_ukbb	allcancer	310793	rs185281125	0.140517	0.111164	0.206212
height_ukbb	allcancer	310793	rs1853655	-0.0661117	0.111502	0.553234
height_ukbb	allcancer	310793	rs185799410	0.12762	0.0597834	0.0327845
height_ukbb	allcancer	310793	rs186006155	0.0762104	0.0408923	0.062366
height_ukbb	allcancer	310793	rs186271260	-0.243405	0.101163	0.0161251
height_ukbb	allcancer	310793	rs1863758	0.00368181	0.112115	0.973803
height_ukbb	allcancer	310793	rs1864193	-0.118722	0.087866	0.176641
height_ukbb	allcancer	310793	rs1864896	0.168484	0.101321	0.0963398
height_ukbb	allcancer	310793	rs1866399	0.0854062	0.0575534	0.137823
height_ukbb	allcancer	310793	rs186786250	0.0472502	0.105639	0.654672
height_ukbb	allcancer	310793	rs187136	-0.157057	0.0780998	0.0443276
height_ukbb	allcancer	310793	rs187202716	0.0194252	0.0819764	0.812687
height_ukbb	allcancer	310793	rs187242478	-0.280125	0.118748	0.0183245
height_ukbb	allcancer	310793	rs187690620	-0.0489253	0.107338	0.648529
height_ukbb	allcancer	310793	rs1877008	0.130124	0.096836	0.179026
height_ukbb	allcancer	310793	rs187821767	0.0451062	0.090857	0.619575
height_ukbb	allcancer	310793	rs188059820	0.0342561	0.103088	0.739662
height_ukbb	allcancer	310793	rs188296778	0.0287936	0.0980056	0.768915
height_ukbb	allcancer	310793	rs1885376	-0.022527	0.0928899	0.808382
height_ukbb	allcancer	310793	rs1885466	0.0958171	0.109942	0.383468
height_ukbb	allcancer	310793	rs189589409	0.100976	0.111024	0.363089
height_ukbb	allcancer	310793	rs1898711	0.00479879	0.103391	0.96298
height_ukbb	allcancer	310793	rs189930739	0.263087	0.0971136	0.00674743
height_ukbb	allcancer	310793	rs1900016	0.0815387	0.0462063	0.07762
height_ukbb	allcancer	310793	rs1902778	0.147156	0.0613054	0.016378
height_ukbb	allcancer	310793	rs1906224	0.0707682	0.106648	0.506966
height_ukbb	allcancer	310793	rs190672049	-0.0201495	0.0967683	0.835053
height_ukbb	allcancer	310793	rs1910466	0.0343436	0.0712851	0.629964
height_ukbb	allcancer	310793	rs191550498	0.0495627	0.0907787	0.585085
height_ukbb	allcancer	310793	rs191897790	-0.0413808	0.081953	0.613606
height_ukbb	allcancer	310793	rs192249	-0.213167	0.0626369	0.000665958
height_ukbb	allcancer	310793	rs1939491	-0.120742	0.107556	0.261606
height_ukbb	allcancer	310793	rs194601	0.0051654	0.08799	0.953188
height_ukbb	allcancer	310793	rs1949733	0.134828	0.0911735	0.139193
height_ukbb	allcancer	310793	rs1968359	-0.0706877	0.117082	0.546012
height_ukbb	allcancer	310793	rs1979579	-0.00687737	0.0763541	0.92823
height_ukbb	allcancer	310793	rs1980413	0.0348044	0.0708126	0.623073
height_ukbb	allcancer	310793	rs1985613	0.0364813	0.0880019	0.678471
height_ukbb	allcancer	310793	rs198668	-0.0288503	0.0885372	0.744534
height_ukbb	allcancer	310793	rs1994147	0.0140764	0.082976	0.86529
height_ukbb	allcancer	310793	rs2005742	-0.0915225	0.0866702	0.290974
height_ukbb	allcancer	310793	rs2008845	0.136252	0.0743852	0.0669938
height_ukbb	allcancer	310793	rs2017811	-0.0180837	0.0893241	0.839565
height_ukbb	allcancer	310793	rs2023970	-0.0564265	0.103131	0.584286
height_ukbb	allcancer	310793	rs2030184	-0.0365987	0.101981	0.719688
height_ukbb	allcancer	310793	rs2034395	0.0472265	0.0463913	0.308677
height_ukbb	allcancer	310793	rs2035901	-0.0357368	0.0357078	0.316918
height_ukbb	allcancer	310793	rs2038443	-0.0719008	0.0897242	0.422927
height_ukbb	allcancer	310793	rs2038621	0.068903	0.11807	0.559504
height_ukbb	allcancer	310793	rs2043549	0.14312	0.101652	0.159148
height_ukbb	allcancer	310793	rs2047036	0.0919685	0.107996	0.39444
height_ukbb	allcancer	310793	rs2047803	0.106906	0.0993845	0.282068
height_ukbb	allcancer	310793	rs2052188	0.0214381	0.063494	0.735635
height_ukbb	allcancer	310793	rs2056954	-0.00189243	0.102081	0.985209
height_ukbb	allcancer	310793	rs2058194	0.0743535	0.0493008	0.131514
height_ukbb	allcancer	310793	rs2059780	-0.0698431	0.0889299	0.432235
height_ukbb	allcancer	310793	rs2061708	-0.0422403	0.0446663	0.344309
height_ukbb	allcancer	310793	rs2065108	0.0827178	0.0372922	0.0265481
height_ukbb	allcancer	310793	rs2066496	0.071359	0.10433	0.493992
height_ukbb	allcancer	310793	rs2066550	0.0419878	0.0615354	0.495027
height_ukbb	allcancer	310793	rs2068384	-0.0389685	0.114883	0.734457
height_ukbb	allcancer	310793	rs2079796	-0.0532545	0.0513283	0.29949
height_ukbb	allcancer	310793	rs2083919	-0.00495531	0.0679523	0.941867
height_ukbb	allcancer	310793	rs2104598	-0.185354	0.0951536	0.0514215
height_ukbb	allcancer	310793	rs2110748	0.0964508	0.0913676	0.291135
height_ukbb	allcancer	310793	rs2115014	0.00224566	0.0966965	0.981472
height_ukbb	allcancer	310793	rs2131371	0.141413	0.0556471	0.0110458
height_ukbb	allcancer	310793	rs2134479	0.188734	0.109366	0.0844001
height_ukbb	allcancer	310793	rs2135963	0.0826215	0.0930816	0.374742
height_ukbb	allcancer	310793	rs2139028	-0.0681423	0.100368	0.497187
height_ukbb	allcancer	310793	rs2160699	-0.0872387	0.0528164	0.0985882
height_ukbb	allcancer	310793	rs2172783	-0.18254	0.110796	0.0994471
height_ukbb	allcancer	310793	rs2181834	0.00146753	0.0513917	0.977219
height_ukbb	allcancer	310793	rs2182901	0.072119	0.0767873	0.347625
height_ukbb	allcancer	310793	rs2187692	-0.131821	0.0707482	0.0624291
height_ukbb	allcancer	310793	rs2189741	-0.0100163	0.0982213	0.918775
height_ukbb	allcancer	310793	rs2194411	0.0126774	0.0296857	0.669339
height_ukbb	allcancer	310793	rs2198294	0.0213099	0.0713728	0.765267
height_ukbb	allcancer	310793	rs2213751	0.00415254	0.0742416	0.955395
height_ukbb	allcancer	310793	rs2219320	0.00838237	0.0516711	0.871128
height_ukbb	allcancer	310793	rs2220024	0.0510038	0.0980673	0.603001
height_ukbb	allcancer	310793	rs2224538	0.0916067	0.0591773	0.121621
height_ukbb	allcancer	310793	rs223604	-0.0665846	0.0830264	0.422571
height_ukbb	allcancer	310793	rs2237422	-0.224411	0.108831	0.0392074
height_ukbb	allcancer	310793	rs2239748	0.00759583	0.0648153	0.906708
height_ukbb	allcancer	310793	rs224045	-0.000444648	0.0716274	0.995047
height_ukbb	allcancer	310793	rs2242171	-0.0536394	0.0458776	0.242329
height_ukbb	allcancer	310793	rs2243490	0.112934	0.091229	0.215748
height_ukbb	allcancer	310793	rs2267584	-0.00485688	0.0863785	0.95516
height_ukbb	allcancer	310793	rs2275086	-0.0388675	0.0642983	0.54552
height_ukbb	allcancer	310793	rs2276749	-0.00944184	0.073043	0.897149
height_ukbb	allcancer	310793	rs227723	-0.0340506	0.0448902	0.448133
height_ukbb	allcancer	310793	rs2277339	0.0985161	0.073566	0.180521
height_ukbb	allcancer	310793	rs2277480	0.115429	0.0910265	0.20477
height_ukbb	allcancer	310793	rs2277924	-0.0485884	0.0867869	0.575576
height_ukbb	allcancer	310793	rs2277950	-0.0108042	0.0981278	0.912327
height_ukbb	allcancer	310793	rs2279007	0.0111261	0.0542702	0.837561
height_ukbb	allcancer	310793	rs2283229	0.130531	0.111982	0.243757
height_ukbb	allcancer	310793	rs2284558	-0.116984	0.106094	0.27018
height_ukbb	allcancer	310793	rs2287326	0.0452089	0.0356805	0.205137
height_ukbb	allcancer	310793	rs2287922	-0.0691749	0.0794996	0.38423
height_ukbb	allcancer	310793	rs2289125	0.0811603	0.0902705	0.36861
height_ukbb	allcancer	310793	rs2289635	0.0155802	0.0293725	0.59581
height_ukbb	allcancer	310793	rs2289976	-0.0716425	0.0790478	0.364768
height_ukbb	allcancer	310793	rs229128	0.0557736	0.109693	0.611138
height_ukbb	allcancer	310793	rs2292419	0.0453914	0.0931636	0.6261
height_ukbb	allcancer	310793	rs2292989	-0.0122278	0.0837285	0.883889
height_ukbb	allcancer	310793	rs2293922	-0.0486577	0.0591937	0.411072
height_ukbb	allcancer	310793	rs2296740	-0.0422876	0.0512172	0.409002
height_ukbb	allcancer	310793	rs2298333	-0.0729749	0.0468061	0.118975
height_ukbb	allcancer	310793	rs2298475	-0.0214333	0.110039	0.845567
height_ukbb	allcancer	310793	rs2303597	-0.0756562	0.0692011	0.274271
height_ukbb	allcancer	310793	rs2310303	0.0180175	0.0830583	0.828266
height_ukbb	allcancer	310793	rs2310357	-0.150851	0.074995	0.0442748
height_ukbb	allcancer	310793	rs233042	0.0624185	0.114835	0.586751
height_ukbb	allcancer	310793	rs2336901	0.083148	0.0613514	0.17533
height_ukbb	allcancer	310793	rs2350479	0.0267381	0.0696807	0.701184
height_ukbb	allcancer	310793	rs235763	0.070412	0.0502907	0.161484
height_ukbb	allcancer	310793	rs2363452	-0.0306558	0.101435	0.762483
height_ukbb	allcancer	310793	rs2369463	-0.0342451	0.0585436	0.558581
height_ukbb	allcancer	310793	rs2373852	-0.0890689	0.110359	0.419618
height_ukbb	allcancer	310793	rs2384145	0.119142	0.0294355	5.17548e-05
height_ukbb	allcancer	310793	rs2395622	-0.0141713	0.0493904	0.77417
height_ukbb	allcancer	310793	rs2399510	-0.034867	0.0757518	0.645316
height_ukbb	allcancer	310793	rs2400075	-0.0581166	0.0251682	0.0209364
height_ukbb	allcancer	310793	rs2412070	0.000754369	0.0963452	0.993753
height_ukbb	allcancer	310793	rs2416564	-0.0806322	0.0533457	0.13066
height_ukbb	allcancer	310793	rs2425836	-0.12407	0.101564	0.221863
height_ukbb	allcancer	310793	rs2431719	-0.0648154	0.110659	0.558064
height_ukbb	allcancer	310793	rs2432296	-0.0922559	0.0596977	0.122254
height_ukbb	allcancer	310793	rs2435373	0.141787	0.0996865	0.154932
height_ukbb	allcancer	310793	rs2446065	-0.0202455	0.0849509	0.811633
height_ukbb	allcancer	310793	rs244720	-0.0249772	0.0280671	0.373515
height_ukbb	allcancer	310793	rs2451948	0.0506376	0.0632451	0.423331
height_ukbb	allcancer	310793	rs2457126	-0.0201395	0.0439023	0.646426
height_ukbb	allcancer	310793	rs2460488	0.00933419	0.088391	0.915899
height_ukbb	allcancer	310793	rs246185	0.0323573	0.0516429	0.530948
height_ukbb	allcancer	310793	rs246242	-0.0144913	0.0486913	0.765996
height_ukbb	allcancer	310793	rs2473321	-0.0777341	0.0739639	0.293271
height_ukbb	allcancer	310793	rs247345	0.0457877	0.0692129	0.508261
height_ukbb	allcancer	310793	rs2489053	0.0783493	0.106754	0.462997
height_ukbb	allcancer	310793	rs2498854	0.138228	0.064858	0.0330697
height_ukbb	allcancer	310793	rs2513299	0.0627498	0.0473725	0.185303
height_ukbb	allcancer	310793	rs2523583	0.0352104	0.0308216	0.25329
height_ukbb	allcancer	310793	rs2525882	0.0984144	0.0651798	0.131071
height_ukbb	allcancer	310793	rs2529049	-0.189543	0.112349	0.0915865
height_ukbb	allcancer	310793	rs254452	0.148021	0.084354	0.0793015
height_ukbb	allcancer	310793	rs254578	0.00454173	0.0853743	0.957574
height_ukbb	allcancer	310793	rs2561530	-0.109146	0.0971638	0.2613
height_ukbb	allcancer	310793	rs2569881	0.0584131	0.0855968	0.494972
height_ukbb	allcancer	310793	rs2579136	-0.023951	0.0886276	0.786974
height_ukbb	allcancer	310793	rs2581348	0.0237898	0.0529022	0.652932
height_ukbb	allcancer	310793	rs2581828	-0.0220425	0.0378789	0.56062
height_ukbb	allcancer	310793	rs2582090	-0.0666608	0.0791732	0.399809
height_ukbb	allcancer	310793	rs25849	-0.0147182	0.0463638	0.750903
height_ukbb	allcancer	310793	rs2585225	0.101912	0.0757361	0.178423
height_ukbb	allcancer	310793	rs2592126	0.00049738	0.0537958	0.992623
height_ukbb	allcancer	310793	rs2596921	0.0660683	0.104302	0.526449
height_ukbb	allcancer	310793	rs2597513	-0.052944	0.0457822	0.247505
height_ukbb	allcancer	310793	rs2598108	0.0624325	0.0768619	0.416638
height_ukbb	allcancer	310793	rs2599459	0.00800015	0.0595607	0.89315
height_ukbb	allcancer	310793	rs2601197	-0.104107	0.0768827	0.175705
height_ukbb	allcancer	310793	rs2605134	-0.0129903	0.0642497	0.839773
height_ukbb	allcancer	310793	rs2607941	0.0368967	0.117578	0.753668
height_ukbb	allcancer	310793	rs2609387	0.0586588	0.10219	0.565956
height_ukbb	allcancer	310793	rs2610986	0.0858468	0.0419079	0.0405145
height_ukbb	allcancer	310793	rs2625906	0.116958	0.098297	0.234108
height_ukbb	allcancer	310793	rs2629047	-0.00345434	0.0467141	0.941053
height_ukbb	allcancer	310793	rs2642192	-0.0147432	0.0976036	0.879935
height_ukbb	allcancer	310793	rs2645289	0.0408286	0.0647056	0.528047
height_ukbb	allcancer	310793	rs2646260	-0.144815	0.104456	0.165635
height_ukbb	allcancer	310793	rs264766	0.110283	0.0657199	0.0933326
height_ukbb	allcancer	310793	rs2648725	0.00894625	0.0470122	0.849077
height_ukbb	allcancer	310793	rs2663101	0.0187845	0.0689476	0.785279
height_ukbb	allcancer	310793	rs2663339	-0.105583	0.0962378	0.272597
height_ukbb	allcancer	310793	rs2664521	-0.0815972	0.0904687	0.367089
height_ukbb	allcancer	310793	rs267239	0.0422745	0.090178	0.63922
height_ukbb	allcancer	310793	rs2684777	0.00175462	0.0609398	0.97703
height_ukbb	allcancer	310793	rs2700201	0.0868577	0.067334	0.197067
height_ukbb	allcancer	310793	rs2707982	-0.0772246	0.0822068	0.347529
height_ukbb	allcancer	310793	rs2709814	0.121024	0.0668049	0.0700483
height_ukbb	allcancer	310793	rs2710889	-0.0115285	0.0909246	0.899105
height_ukbb	allcancer	310793	rs2715819	0.0676802	0.0806126	0.401148
height_ukbb	allcancer	310793	rs2717910	-0.0873229	0.10178	0.390915
height_ukbb	allcancer	310793	rs2721940	0.0131059	0.0598929	0.826788
height_ukbb	allcancer	310793	rs2723834	-0.00232468	0.125849	0.985262
height_ukbb	allcancer	310793	rs2726554	0.0928462	0.0995148	0.350826
height_ukbb	allcancer	310793	rs273945	0.0468673	0.0653716	0.473413
height_ukbb	allcancer	310793	rs2741303	0.0450319	0.0503523	0.371141
height_ukbb	allcancer	310793	rs2744820	-0.0596163	0.0650978	0.359774
height_ukbb	allcancer	310793	rs2748501	-0.071438	0.0956368	0.455081
height_ukbb	allcancer	310793	rs2755237	-0.122531	0.075583	0.104987
height_ukbb	allcancer	310793	rs2763263	0.00941566	0.0423325	0.823986
height_ukbb	allcancer	310793	rs2772163	-0.00636242	0.0765929	0.933797
height_ukbb	allcancer	310793	rs2780226	0.0378591	0.0221473	0.0873729
height_ukbb	allcancer	310793	rs2785070	0.0337529	0.0710713	0.634847
height_ukbb	allcancer	310793	rs2789514	-0.139493	0.0647289	0.031159
height_ukbb	allcancer	310793	rs2796882	-0.0697048	0.0634866	0.272229
height_ukbb	allcancer	310793	rs2803841	0.158721	0.0759149	0.0365484
height_ukbb	allcancer	310793	rs2804542	0.0916016	0.115429	0.427444
height_ukbb	allcancer	310793	rs2808290	0.0724155	0.0581577	0.213074
height_ukbb	allcancer	310793	rs2813536	-0.0123979	0.10207	0.903323
height_ukbb	allcancer	310793	rs2814973	0.015914	0.0264024	0.546677
height_ukbb	allcancer	310793	rs2815116	-0.0690487	0.086679	0.425682
height_ukbb	allcancer	310793	rs2816990	0.128245	0.0940815	0.172841
height_ukbb	allcancer	310793	rs2819220	0.0385967	0.0999435	0.69936
height_ukbb	allcancer	310793	rs2830581	0.0839859	0.079106	0.288377
height_ukbb	allcancer	310793	rs2836993	0.0639967	0.103472	0.536252
height_ukbb	allcancer	310793	rs28401288	-0.0920106	0.0988265	0.351837
height_ukbb	allcancer	310793	rs284172	0.0677941	0.106616	0.524861
height_ukbb	allcancer	310793	rs28477485	0.00846799	0.085716	0.921304
height_ukbb	allcancer	310793	rs28481863	-0.0644665	0.0380953	0.0905998
height_ukbb	allcancer	310793	rs28498086	0.0722264	0.0871574	0.40728
height_ukbb	allcancer	310793	rs2850791	0.093089	0.103383	0.36789
height_ukbb	allcancer	310793	rs28519617	0.0531935	0.0429595	0.215633
height_ukbb	allcancer	310793	rs28549259	0.00185464	0.111278	0.986702
height_ukbb	allcancer	310793	rs28567375	-0.0422182	0.0707977	0.550961
height_ukbb	allcancer	310793	rs28575479	0.0563341	0.0971949	0.562185
height_ukbb	allcancer	310793	rs28581991	-0.0190516	0.0881916	0.828968
height_ukbb	allcancer	310793	rs28584580	-0.0113086	0.0234075	0.629012
height_ukbb	allcancer	310793	rs28605865	0.166422	0.113284	0.141814
height_ukbb	allcancer	310793	rs28630519	-0.0724506	0.0977266	0.458475
height_ukbb	allcancer	310793	rs28663442	0.0490521	0.0545464	0.368508
height_ukbb	allcancer	310793	rs28686893	-0.0551818	0.101582	0.586974
height_ukbb	allcancer	310793	rs28690777	0.0605882	0.105972	0.567499
height_ukbb	allcancer	310793	rs2871865	0.013095	0.0289505	0.651035
height_ukbb	allcancer	310793	rs28719775	-0.0229988	0.072817	0.752121
height_ukbb	allcancer	310793	rs287527	0.124438	0.0972286	0.200598
height_ukbb	allcancer	310793	rs28757157	-0.00244847	0.0546443	0.964261
height_ukbb	allcancer	310793	rs28780086	0.108733	0.0948639	0.251712
height_ukbb	allcancer	310793	rs288326	0.0948022	0.0752065	0.207468
height_ukbb	allcancer	310793	rs28844277	-0.0833737	0.0899355	0.353907
height_ukbb	allcancer	310793	rs2887872	0.0857213	0.119403	0.472808
height_ukbb	allcancer	310793	rs2892936	-0.0402427	0.091848	0.661282
height_ukbb	allcancer	310793	rs28929474	-0.034469	0.027871	0.216186
height_ukbb	allcancer	310793	rs2894889	0.00107756	0.102869	0.991642
height_ukbb	allcancer	310793	rs28971325	-0.0555632	0.0859023	0.517749
height_ukbb	allcancer	310793	rs28990715	0.214073	0.0928857	0.0211841
height_ukbb	allcancer	310793	rs2900208	0.0235013	0.0380686	0.537011
height_ukbb	allcancer	310793	rs2907272	0.0882485	0.0613701	0.150442
height_ukbb	allcancer	310793	rs2907384	-0.0217384	0.106158	0.837749
height_ukbb	allcancer	310793	rs2944766	-0.109621	0.0994744	0.270458
height_ukbb	allcancer	310793	rs2956605	0.0260467	0.0479752	0.587185
height_ukbb	allcancer	310793	rs2967363	0.0811234	0.0656902	0.216853
height_ukbb	allcancer	310793	rs2968877	0.0449999	0.100474	0.654244
height_ukbb	allcancer	310793	rs296888	0.0221641	0.0551165	0.687588
height_ukbb	allcancer	310793	rs2977046	0.0864461	0.0870785	0.320838
height_ukbb	allcancer	310793	rs2993548	0.045222	0.096406	0.639014
height_ukbb	allcancer	310793	rs3003137	-0.0727058	0.0958946	0.448341
height_ukbb	allcancer	310793	rs300904	-0.0511902	0.081147	0.52815
height_ukbb	allcancer	310793	rs3010006	-0.0508022	0.0787185	0.51869
height_ukbb	allcancer	310793	rs3020619	0.00218486	0.0247391	0.929626
height_ukbb	allcancer	310793	rs30764	0.0269047	0.0764569	0.724918
height_ukbb	allcancer	310793	rs3087888	-0.0448138	0.0795356	0.573133
height_ukbb	allcancer	310793	rs3095844	0.112755	0.0825966	0.172214
height_ukbb	allcancer	310793	rs310796	0.0191935	0.0586788	0.743596
height_ukbb	allcancer	310793	rs3116964	0.0975436	0.0700173	0.163579
height_ukbb	allcancer	310793	rs3118906	-0.0126	0.0237835	0.596265
height_ukbb	allcancer	310793	rs31211	0.0198746	0.038339	0.604186
height_ukbb	allcancer	310793	rs3133577	0.092421	0.0986481	0.348823
height_ukbb	allcancer	310793	rs3135359	-0.0545243	0.0569153	0.338068
height_ukbb	allcancer	310793	rs3135859	0.059468	0.108503	0.583641
height_ukbb	allcancer	310793	rs3135890	0.117612	0.0523669	0.0247083
height_ukbb	allcancer	310793	rs3168534	0.115668	0.0957123	0.226857
height_ukbb	allcancer	310793	rs317148	-0.216169	0.108854	0.0470489
height_ukbb	allcancer	310793	rs3184504	0.43578	0.0954315	4.96129e-06
height_ukbb	allcancer	310793	rs3206824	0.138835	0.0858464	0.105823
height_ukbb	allcancer	310793	rs3212880	0.321704	0.0806768	6.67537e-05
height_ukbb	allcancer	310793	rs3217860	0.0553488	0.0732566	0.449921
height_ukbb	allcancer	310793	rs332121	-0.0369868	0.0608105	0.543035
height_ukbb	allcancer	310793	rs337606	0.0762227	0.0721007	0.290434
height_ukbb	allcancer	310793	rs33852	-0.0201947	0.0424186	0.634016
height_ukbb	allcancer	310793	rs33966734	0.098564	0.0468773	0.0355012
height_ukbb	allcancer	310793	rs34007282	-0.0917023	0.106443	0.388955
height_ukbb	allcancer	310793	rs34015957	0.00711947	0.0823576	0.931112
height_ukbb	allcancer	310793	rs34024596	-0.258728	0.1123	0.0212278
height_ukbb	allcancer	310793	rs34074034	-0.102065	0.0932519	0.27373
height_ukbb	allcancer	310793	rs34074573	0.00195355	0.0472833	0.967044
height_ukbb	allcancer	310793	rs34092297	-0.000330597	0.0402961	0.993454
height_ukbb	allcancer	310793	rs34093919	-0.0954164	0.0653977	0.14456
height_ukbb	allcancer	310793	rs341038	0.193435	0.0906022	0.0327618
height_ukbb	allcancer	310793	rs34121753	0.109336	0.0849358	0.197995
height_ukbb	allcancer	310793	rs34125970	-0.108499	0.100333	0.279528
height_ukbb	allcancer	310793	rs34216340	0.0215248	0.100056	0.829668
height_ukbb	allcancer	310793	rs34315470	-0.165328	0.109943	0.132643
height_ukbb	allcancer	310793	rs34365651	0.0558094	0.0711307	0.432686
height_ukbb	allcancer	310793	rs343686	-0.0159529	0.0979086	0.870568
height_ukbb	allcancer	310793	rs343977	0.121137	0.0708777	0.0874319
height_ukbb	allcancer	310793	rs34450379	-0.166449	0.106561	0.118287
height_ukbb	allcancer	310793	rs34514016	-0.00498945	0.0958023	0.958464
height_ukbb	allcancer	310793	rs34517439	0.127944	0.0417515	0.00218097
height_ukbb	allcancer	310793	rs34542080	-0.0562142	0.0948354	0.553345
height_ukbb	allcancer	310793	rs34544557	-0.0914058	0.0711433	0.198858
height_ukbb	allcancer	310793	rs34561714	0.0247193	0.0997459	0.804272
height_ukbb	allcancer	310793	rs34590376	-0.20668	0.089754	0.0212937
height_ukbb	allcancer	310793	rs34651	-0.0132554	0.0608696	0.82761
height_ukbb	allcancer	310793	rs34762209	-0.075921	0.10722	0.478893
height_ukbb	allcancer	310793	rs348054	0.151174	0.0888925	0.0890114
height_ukbb	allcancer	310793	rs34811474	-0.142165	0.0737014	0.0537385
height_ukbb	allcancer	310793	rs34840745	0.052328	0.0514623	0.309238
height_ukbb	allcancer	310793	rs34936836	-0.114245	0.10863	0.292943
height_ukbb	allcancer	310793	rs34949806	0.0417387	0.111455	0.70804
height_ukbb	allcancer	310793	rs34952318	0.292415	0.0966417	0.00248004
height_ukbb	allcancer	310793	rs34970912	-0.0551308	0.082137	0.50209
height_ukbb	allcancer	310793	rs35034312	0.00273404	0.106448	0.979509
height_ukbb	allcancer	310793	rs35081743	0.177997	0.0898276	0.0475309
height_ukbb	allcancer	310793	rs35135518	0.00568723	0.0889164	0.949001
height_ukbb	allcancer	310793	rs35137434	0.0178975	0.0652906	0.783992
height_ukbb	allcancer	310793	rs35145719	0.0591745	0.0556662	0.287771
height_ukbb	allcancer	310793	rs35184161	0.0686046	0.071172	0.335082
height_ukbb	allcancer	310793	rs35221663	-0.00860729	0.0517042	0.867786
height_ukbb	allcancer	310793	rs35255401	-0.0454421	0.112387	0.685966
height_ukbb	allcancer	310793	rs35258105	0.211144	0.0815185	0.00959396
height_ukbb	allcancer	310793	rs35307904	0.00527271	0.0312155	0.865865
height_ukbb	allcancer	310793	rs35358414	-0.0530084	0.0865705	0.540329
height_ukbb	allcancer	310793	rs35364449	-0.0173041	0.0337575	0.608232
height_ukbb	allcancer	310793	rs35402510	-0.0290056	0.0946751	0.759323
height_ukbb	allcancer	310793	rs35443927	-0.0781494	0.0444125	0.0784716
height_ukbb	allcancer	310793	rs35457936	0.0432899	0.071466	0.544686
height_ukbb	allcancer	310793	rs35533339	0.00733186	0.0486661	0.880247
height_ukbb	allcancer	310793	rs35542031	-0.0196443	0.108356	0.856137
height_ukbb	allcancer	310793	rs35579162	0.0157837	0.0781046	0.839851
height_ukbb	allcancer	310793	rs35587648	0.0981384	0.0527569	0.062857
height_ukbb	allcancer	310793	rs35628589	0.0770409	0.0489044	0.115178
height_ukbb	allcancer	310793	rs35658696	-0.0333792	0.078941	0.672414
height_ukbb	allcancer	310793	rs35665085	-0.0785767	0.0925026	0.395629
height_ukbb	allcancer	310793	rs35668185	0.011727	0.0371154	0.752032
height_ukbb	allcancer	310793	rs35701113	0.0101247	0.054439	0.852458
height_ukbb	allcancer	310793	rs35725652	0.204719	0.0988467	0.0383517
height_ukbb	allcancer	310793	rs35751	-0.0769148	0.0883561	0.384022
height_ukbb	allcancer	310793	rs35756741	0.105825	0.0583808	0.0698816
height_ukbb	allcancer	310793	rs35768130	0.0510033	0.0829942	0.538858
height_ukbb	allcancer	310793	rs35779980	0.125338	0.0787242	0.11136
height_ukbb	allcancer	310793	rs35832626	0.0653264	0.036002	0.0695976
height_ukbb	allcancer	310793	rs35874463	0.0813218	0.0306596	0.00799197
height_ukbb	allcancer	310793	rs35897671	0.194937	0.108854	0.0733245
height_ukbb	allcancer	310793	rs35910687	-0.18181	0.106296	0.0871887
height_ukbb	allcancer	310793	rs35917062	0.0406621	0.0748917	0.587167
height_ukbb	allcancer	310793	rs35932683	0.0846369	0.0915296	0.355125
height_ukbb	allcancer	310793	rs35937770	0.049402	0.0661464	0.455149
height_ukbb	allcancer	310793	rs35954730	-0.00691527	0.0400597	0.862947
height_ukbb	allcancer	310793	rs36008565	-0.0150131	0.0598861	0.802051
height_ukbb	allcancer	310793	rs36063247	0.0387006	0.0265006	0.14419
height_ukbb	allcancer	310793	rs36101132	0.0712147	0.0500561	0.154824
height_ukbb	allcancer	310793	rs36215896	0.0550706	0.083215	0.508108
height_ukbb	allcancer	310793	rs36226649	0.108837	0.0388784	0.00511945
height_ukbb	allcancer	310793	rs3730869	0.111551	0.0867395	0.198426
height_ukbb	allcancer	310793	rs3731054	0.0888496	0.0732834	0.225355
height_ukbb	allcancer	310793	rs3739707	0.0451945	0.0592313	0.445453
height_ukbb	allcancer	310793	rs3740607	-0.03803	0.102306	0.710094
height_ukbb	allcancer	310793	rs3741591	0.115454	0.100388	0.250109
height_ukbb	allcancer	310793	rs3743266	0.0335206	0.0890329	0.706547
height_ukbb	allcancer	310793	rs3745992	-0.0101374	0.0700946	0.885007
height_ukbb	allcancer	310793	rs3750079	0.031032	0.104891	0.767344
height_ukbb	allcancer	310793	rs3752461	0.022642	0.0979518	0.817195
height_ukbb	allcancer	310793	rs3754829	-0.00763586	0.0637328	0.904633
height_ukbb	allcancer	310793	rs3756173	0.108223	0.0469998	0.0213001
height_ukbb	allcancer	310793	rs3761181	-0.264431	0.0924864	0.00424795
height_ukbb	allcancer	310793	rs3764589	0.0972923	0.104096	0.349975
height_ukbb	allcancer	310793	rs3778347	-0.013467	0.0868092	0.876716
height_ukbb	allcancer	310793	rs3779639	-0.143535	0.075281	0.0565654
height_ukbb	allcancer	310793	rs3783350	0.113989	0.0754464	0.130824
height_ukbb	allcancer	310793	rs3790085	-0.122133	0.0468545	0.00914339
height_ukbb	allcancer	310793	rs379402	-0.064654	0.106543	0.543962
height_ukbb	allcancer	310793	rs3795503	-0.0273223	0.0696713	0.694939
height_ukbb	allcancer	310793	rs3795886	-0.00669423	0.0912487	0.941518
height_ukbb	allcancer	310793	rs3797818	0.0681182	0.11085	0.538879
height_ukbb	allcancer	310793	rs3804664	-0.0271569	0.0925195	0.76912
height_ukbb	allcancer	310793	rs3807945	-0.0334825	0.0429269	0.435398
height_ukbb	allcancer	310793	rs3809570	-0.182627	0.0545171	0.000808408
height_ukbb	allcancer	310793	rs3815020	-0.129026	0.0989412	0.192209
height_ukbb	allcancer	310793	rs3818416	0.24789	0.0970367	0.010631
height_ukbb	allcancer	310793	rs3822593	0.129084	0.0645325	0.0454681
height_ukbb	allcancer	310793	rs3828760	-0.0080293	0.0633373	0.899122
height_ukbb	allcancer	310793	rs3829108	0.0658899	0.108562	0.543895
height_ukbb	allcancer	310793	rs3829814	0.111668	0.0782987	0.153817
height_ukbb	allcancer	310793	rs3843751	0.00409696	0.0479371	0.931892
height_ukbb	allcancer	310793	rs385057	0.0696644	0.108695	0.521578
height_ukbb	allcancer	310793	rs3853252	-0.0463336	0.0364626	0.203829
height_ukbb	allcancer	310793	rs3853291	-0.0935597	0.0985121	0.342251
height_ukbb	allcancer	310793	rs385437	0.288853	0.10101	0.00424132
height_ukbb	allcancer	310793	rs3856920	0.0047562	0.101808	0.962738
height_ukbb	allcancer	310793	rs3858603	-0.0187368	0.0611064	0.759128
height_ukbb	allcancer	310793	rs3865568	-0.0388988	0.0626075	0.534394
height_ukbb	allcancer	310793	rs3866205	-0.0331558	0.0914955	0.717071
height_ukbb	allcancer	310793	rs387859	-0.15444	0.0947629	0.103153
height_ukbb	allcancer	310793	rs3892045	0.0399395	0.0850233	0.638535
height_ukbb	allcancer	310793	rs389663	0.0541063	0.0725037	0.455513
height_ukbb	allcancer	310793	rs3901638	0.285486	0.0702878	4.8723e-05
height_ukbb	allcancer	310793	rs3903057	0.118885	0.0741912	0.109065
height_ukbb	allcancer	310793	rs3910516	-0.176091	0.0814486	0.0306193
height_ukbb	allcancer	310793	rs3914294	0.0399065	0.0659318	0.545
height_ukbb	allcancer	310793	rs3918226	0.052413	0.0621241	0.398847
height_ukbb	allcancer	310793	rs3918292	-0.040933	0.087069	0.638268
height_ukbb	allcancer	310793	rs3922853	-0.0321118	0.0867697	0.711322
height_ukbb	allcancer	310793	rs3925	-0.158425	0.094515	0.0937014
height_ukbb	allcancer	310793	rs3966775	0.103746	0.0718205	0.148595
height_ukbb	allcancer	310793	rs400132	0.0191322	0.0658944	0.771552
height_ukbb	allcancer	310793	rs40191	-0.206287	0.103476	0.0461997
height_ukbb	allcancer	310793	rs4073717	-0.00640053	0.0420974	0.879155
height_ukbb	allcancer	310793	rs4073791	0.0924387	0.0835955	0.268819
height_ukbb	allcancer	310793	rs4097679	-0.169943	0.0846751	0.0447495
height_ukbb	allcancer	310793	rs411535	-0.152381	0.081016	0.0599882
height_ukbb	allcancer	310793	rs41271299	0.0237516	0.0215956	0.271403
height_ukbb	allcancer	310793	rs41271807	0.0543081	0.104727	0.604063
height_ukbb	allcancer	310793	rs41284816	0.00203273	0.0257728	0.937135
height_ukbb	allcancer	310793	rs41286548	-0.0740284	0.0901792	0.411701
height_ukbb	allcancer	310793	rs41286560	-0.183471	0.113857	0.107089
height_ukbb	allcancer	310793	rs41307094	0.0119416	0.106039	0.910336
height_ukbb	allcancer	310793	rs4146624	0.109374	0.107509	0.308984
height_ukbb	allcancer	310793	rs41758	-0.190903	0.105553	0.0705136
height_ukbb	allcancer	310793	rs42039	0.0285901	0.021047	0.174339
height_ukbb	allcancer	310793	rs422702	0.0895592	0.0520438	0.0852793
height_ukbb	allcancer	310793	rs422878	0.0762359	0.095809	0.426203
height_ukbb	allcancer	310793	rs4233168	-0.0787329	0.0656326	0.230294
height_ukbb	allcancer	310793	rs4240791	-0.0654429	0.0906475	0.470326
height_ukbb	allcancer	310793	rs42518	0.098594	0.0990975	0.319775
height_ukbb	allcancer	310793	rs4252548	0.011815	0.0425357	0.781192
height_ukbb	allcancer	310793	rs4253755	-0.0443584	0.0881197	0.614692
height_ukbb	allcancer	310793	rs4267063	-0.0374962	0.0843448	0.656639
height_ukbb	allcancer	310793	rs4283224	0.0931067	0.109512	0.395217
height_ukbb	allcancer	310793	rs4290977	-0.0787889	0.0988448	0.425395
height_ukbb	allcancer	310793	rs4316494	0.0627026	0.0518062	0.226153
height_ukbb	allcancer	310793	rs4320032	0.00912326	0.110331	0.934098
height_ukbb	allcancer	310793	rs4320932	0.0248471	0.0436183	0.568916
height_ukbb	allcancer	310793	rs4331690	0.0819048	0.094587	0.386534
height_ukbb	allcancer	310793	rs4335126	-0.019388	0.105524	0.854224
height_ukbb	allcancer	310793	rs436090	0.121753	0.0978037	0.213181
height_ukbb	allcancer	310793	rs4369779	-0.0119436	0.0192579	0.535133
height_ukbb	allcancer	310793	rs4373007	-0.10153	0.051956	0.0506827
height_ukbb	allcancer	310793	rs4373575	-0.0181531	0.0980392	0.853102
height_ukbb	allcancer	310793	rs4395467	-0.0112207	0.0581974	0.847112
height_ukbb	allcancer	310793	rs4411112	-0.125427	0.100884	0.213767
height_ukbb	allcancer	310793	rs4414848	0.0209016	0.0786719	0.790485
height_ukbb	allcancer	310793	rs4441740	0.0131572	0.0987726	0.89403
height_ukbb	allcancer	310793	rs4446587	-0.12457	0.0570615	0.0290295
height_ukbb	allcancer	310793	rs4451776	0.108494	0.0603857	0.0723862
height_ukbb	allcancer	310793	rs446783	0.226661	0.0742045	0.00225402
height_ukbb	allcancer	310793	rs4474730	-0.139507	0.0649661	0.0317627
height_ukbb	allcancer	310793	rs4489092	-0.0566336	0.0748834	0.449475
height_ukbb	allcancer	310793	rs4490044	0.182318	0.119952	0.128528
height_ukbb	allcancer	310793	rs4493104	-0.116077	0.0976634	0.234621
height_ukbb	allcancer	310793	rs450986	0.0159855	0.0686452	0.815861
height_ukbb	allcancer	310793	rs4513429	0.211865	0.0942036	0.0245119
height_ukbb	allcancer	310793	rs4539969	-0.0254222	0.0729148	0.727348
height_ukbb	allcancer	310793	rs454255	0.0520242	0.0799832	0.515408
height_ukbb	allcancer	310793	rs45446698	-0.0778753	0.055951	0.163968
height_ukbb	allcancer	310793	rs45474992	0.118515	0.0950983	0.212678
height_ukbb	allcancer	310793	rs45500403	-0.00279272	0.0986766	0.977421
height_ukbb	allcancer	310793	rs4551307	0.169727	0.0926345	0.0669182
height_ukbb	allcancer	310793	rs4580892	0.0666659	0.0842163	0.428592
height_ukbb	allcancer	310793	rs459193	-0.117204	0.106585	0.271493
height_ukbb	allcancer	310793	rs4592924	0.0138249	0.0915759	0.880002
height_ukbb	allcancer	310793	rs4641891	0.122276	0.0915381	0.181618
height_ukbb	allcancer	310793	rs4647519	0.0333802	0.0931124	0.719974
height_ukbb	allcancer	310793	rs4647931	-0.012547	0.0930622	0.892752
height_ukbb	allcancer	310793	rs4649030	-0.118518	0.117343	0.312489
height_ukbb	allcancer	310793	rs4666070	0.030116	0.103324	0.77069
height_ukbb	allcancer	310793	rs4671678	0.0598843	0.121256	0.621401
height_ukbb	allcancer	310793	rs4673705	0.119957	0.11029	0.276749
height_ukbb	allcancer	310793	rs4674894	0.039454	0.0782041	0.61391
height_ukbb	allcancer	310793	rs4684158	-0.0465276	0.0705728	0.509713
height_ukbb	allcancer	310793	rs4685141	0.0516773	0.0930867	0.57879
height_ukbb	allcancer	310793	rs4685234	-0.157366	0.0972676	0.10569
height_ukbb	allcancer	310793	rs4686991	-0.171393	0.109241	0.116662
height_ukbb	allcancer	310793	rs4695976	-0.0294974	0.110295	0.78913
height_ukbb	allcancer	310793	rs4700079	-0.0209087	0.0755488	0.781967
height_ukbb	allcancer	310793	rs4705609	-0.108666	0.07128	0.127385
height_ukbb	allcancer	310793	rs4713940	0.0193316	0.0583791	0.740539
height_ukbb	allcancer	310793	rs4717806	0.150759	0.0931279	0.105482
height_ukbb	allcancer	310793	rs4725792	-0.0786589	0.0673303	0.242704
height_ukbb	allcancer	310793	rs4732134	0.0104427	0.0663603	0.874959
height_ukbb	allcancer	310793	rs4735769	0.0531245	0.0343298	0.121749
height_ukbb	allcancer	310793	rs4737446	-0.0124618	0.0528916	0.813735
height_ukbb	allcancer	310793	rs4745496	0.13617	0.0850414	0.109329
height_ukbb	allcancer	310793	rs4749267	0.177744	0.0752051	0.0181051
height_ukbb	allcancer	310793	rs4750169	-0.0397111	0.0891557	0.656021
height_ukbb	allcancer	310793	rs475107	0.0167067	0.110474	0.879796
height_ukbb	allcancer	310793	rs4751108	0.110415	0.0821645	0.179002
height_ukbb	allcancer	310793	rs4761228	0.0825011	0.0786225	0.294025
height_ukbb	allcancer	310793	rs4763321	0.0336055	0.0862202	0.696711
height_ukbb	allcancer	310793	rs4768862	-0.12477	0.06124	0.0416101
height_ukbb	allcancer	310793	rs4775335	0.0911043	0.0962817	0.344033
height_ukbb	allcancer	310793	rs4777825	-0.120885	0.0816172	0.138575
height_ukbb	allcancer	310793	rs4782862	0.0617223	0.087153	0.478817
height_ukbb	allcancer	310793	rs4785677	0.0212177	0.0844313	0.801581
height_ukbb	allcancer	310793	rs4788808	-0.151937	0.074333	0.0409538
height_ukbb	allcancer	310793	rs4788890	0.0381712	0.0624544	0.541077
height_ukbb	allcancer	310793	rs4789799	-0.17886	0.0954538	0.0609606
height_ukbb	allcancer	310793	rs4792250	0.105991	0.0614309	0.0844617
height_ukbb	allcancer	310793	rs4792953	-0.0247706	0.0700082	0.72347
height_ukbb	allcancer	310793	rs4793890	-0.0230113	0.105685	0.827636
height_ukbb	allcancer	310793	rs4800724	0.0116211	0.100828	0.908241
height_ukbb	allcancer	310793	rs4803348	-0.138216	0.0946422	0.144179
height_ukbb	allcancer	310793	rs4806415	0.0923068	0.0568469	0.104423
height_ukbb	allcancer	310793	rs4806862	0.0515205	0.0744144	0.48872
height_ukbb	allcancer	310793	rs4807065	-0.0592928	0.0860278	0.49068
height_ukbb	allcancer	310793	rs4807546	-0.149074	0.0973688	0.125765
height_ukbb	allcancer	310793	rs4808737	-0.0857973	0.0703327	0.222511
height_ukbb	allcancer	310793	rs4808981	-0.0893791	0.101749	0.379711
height_ukbb	allcancer	310793	rs4812972	0.218622	0.0974548	0.0248765
height_ukbb	allcancer	310793	rs4814656	0.0320172	0.068003	0.63777
height_ukbb	allcancer	310793	rs4837792	0.0312101	0.0617602	0.613318
height_ukbb	allcancer	310793	rs4868125	-0.0129097	0.0310874	0.677943
height_ukbb	allcancer	310793	rs4870941	-0.0539541	0.056183	0.33689
height_ukbb	allcancer	310793	rs4872103	0.0584547	0.0503237	0.245409
height_ukbb	allcancer	310793	rs4886714	0.0305518	0.0476022	0.520994
height_ukbb	allcancer	310793	rs4886879	0.0143714	0.0925732	0.876629
height_ukbb	allcancer	310793	rs4887952	0.0155577	0.0683179	0.81986
height_ukbb	allcancer	310793	rs4889362	0.0524043	0.100111	0.600654
height_ukbb	allcancer	310793	rs489395	0.136252	0.0744409	0.0671998
height_ukbb	allcancer	310793	rs4895915	-0.0496627	0.0915967	0.587688
height_ukbb	allcancer	310793	rs4901535	-0.0141423	0.080585	0.86069
height_ukbb	allcancer	310793	rs4901547	0.11732	0.0656894	0.0741028
height_ukbb	allcancer	310793	rs4902590	0.0327682	0.0908201	0.718246
height_ukbb	allcancer	310793	rs4903361	0.0230764	0.0694433	0.739659
height_ukbb	allcancer	310793	rs4908825	0.0987221	0.108974	0.364976
height_ukbb	allcancer	310793	rs4911268	0.0781697	0.0757405	0.302038
height_ukbb	allcancer	310793	rs4912636	-0.22081	0.101463	0.0295361
height_ukbb	allcancer	310793	rs4919420	0.00236656	0.0831479	0.977294
height_ukbb	allcancer	310793	rs4930137	0.224368	0.112927	0.0469404
height_ukbb	allcancer	310793	rs4931127	0.0507765	0.0951423	0.593557
height_ukbb	allcancer	310793	rs4932434	-0.115765	0.101684	0.25492
height_ukbb	allcancer	310793	rs4934173	-0.014824	0.108683	0.891507
height_ukbb	allcancer	310793	rs4935713	-0.0969675	0.0975711	0.320314
height_ukbb	allcancer	310793	rs4937353	0.0690301	0.0965545	0.47465
height_ukbb	allcancer	310793	rs4943807	0.0497983	0.0687032	0.468555
height_ukbb	allcancer	310793	rs4945831	0.0248717	0.0465964	0.593502
height_ukbb	allcancer	310793	rs4952552	-0.00461534	0.0954186	0.961422
height_ukbb	allcancer	310793	rs4952842	-0.027317	0.0482108	0.570975
height_ukbb	allcancer	310793	rs495360	-0.110221	0.0796116	0.166211
height_ukbb	allcancer	310793	rs4955912	-0.0660458	0.101685	0.516008
height_ukbb	allcancer	310793	rs495664	-0.212714	0.104062	0.0409435
height_ukbb	allcancer	310793	rs4965283	0.0623591	0.100912	0.536605
height_ukbb	allcancer	310793	rs4968435	-0.028162	0.0952179	0.767411
height_ukbb	allcancer	310793	rs4968794	-0.0312243	0.0695528	0.653482
height_ukbb	allcancer	310793	rs4969184	-0.0108126	0.0865781	0.900612
height_ukbb	allcancer	310793	rs4969471	0.0227789	0.0598985	0.703729
height_ukbb	allcancer	310793	rs4972423	-0.0845325	0.114527	0.460455
height_ukbb	allcancer	310793	rs4973392	0.158554	0.0762238	0.037515
height_ukbb	allcancer	310793	rs4974539	0.00314841	0.0783837	0.96796
height_ukbb	allcancer	310793	rs4976023	0.025224	0.0893149	0.777624
height_ukbb	allcancer	310793	rs498230	-0.0238291	0.0806115	0.767533
height_ukbb	allcancer	310793	rs4983559	-0.0241764	0.0882691	0.784166
height_ukbb	allcancer	310793	rs4990826	0.0447371	0.0871183	0.607587
height_ukbb	allcancer	310793	rs5024246	0.0872386	0.0979408	0.373075
height_ukbb	allcancer	310793	rs508347	-0.0065436	0.0254748	0.797283
height_ukbb	allcancer	310793	rs508416	0.0174705	0.113594	0.877769
height_ukbb	allcancer	310793	rs511987	-0.133227	0.0627971	0.0338756
height_ukbb	allcancer	310793	rs525676	0.0234234	0.0732101	0.749008
height_ukbb	allcancer	310793	rs525730	-0.0147249	0.0914115	0.872027
height_ukbb	allcancer	310793	rs525988	0.11001	0.0762254	0.148958
height_ukbb	allcancer	310793	rs5268	-0.116169	0.046039	0.011627
height_ukbb	allcancer	310793	rs52826764	-0.031242	0.0430292	0.467799
height_ukbb	allcancer	310793	rs530308478	-0.0520183	0.11906	0.662177
height_ukbb	allcancer	310793	rs532019	-0.0558743	0.072973	0.443864
height_ukbb	allcancer	310793	rs534286	-0.0380143	0.111237	0.732546
height_ukbb	allcancer	310793	rs534807	0.0551296	0.0838927	0.511088
height_ukbb	allcancer	310793	rs540864	-0.0851365	0.0656275	0.194539
height_ukbb	allcancer	310793	rs545202	0.0735648	0.0674469	0.275402
height_ukbb	allcancer	310793	rs547211157	0.00470634	0.0981433	0.961753
height_ukbb	allcancer	310793	rs549853	-0.109164	0.0995058	0.272613
height_ukbb	allcancer	310793	rs55633823	-0.0594136	0.0792373	0.453364
height_ukbb	allcancer	310793	rs55667381	-0.0456168	0.0944672	0.629178
height_ukbb	allcancer	310793	rs55681913	0.0110752	0.0442843	0.802516
height_ukbb	allcancer	310793	rs55700967	-0.0548199	0.0886992	0.536547
height_ukbb	allcancer	310793	rs55726184	-0.0257727	0.0695476	0.710953
height_ukbb	allcancer	310793	rs55745410	0.121622	0.0852505	0.153684
height_ukbb	allcancer	310793	rs55749333	0.0505744	0.0333271	0.129136
height_ukbb	allcancer	310793	rs55811809	0.0045033	0.106588	0.9663
height_ukbb	allcancer	310793	rs55831773	0.0165373	0.0581754	0.776206
height_ukbb	allcancer	310793	rs55906059	-0.18668	0.0609562	0.00219477
height_ukbb	allcancer	310793	rs55943687	-0.0538128	0.11223	0.631593
height_ukbb	allcancer	310793	rs55987383	-0.0268115	0.0439433	0.54177
height_ukbb	allcancer	310793	rs55996750	0.0672103	0.0670417	0.316095
height_ukbb	allcancer	310793	rs55998444	0.100237	0.0955106	0.293955
height_ukbb	allcancer	310793	rs55999888	0.209633	0.0987952	0.0338463
height_ukbb	allcancer	310793	rs56011514	-0.0224136	0.0588817	0.70346
height_ukbb	allcancer	310793	rs56074694	-0.150833	0.0868062	0.0822836
height_ukbb	allcancer	310793	rs56077950	0.0130387	0.0527931	0.804926
height_ukbb	allcancer	310793	rs56139009	-0.0224251	0.0600103	0.708636
height_ukbb	allcancer	310793	rs56158829	-0.0323523	0.0739877	0.661918
height_ukbb	allcancer	310793	rs56240822	0.0496265	0.107636	0.644756
height_ukbb	allcancer	310793	rs56244218	0.00250661	0.115357	0.982664
height_ukbb	allcancer	310793	rs56273245	-0.0820723	0.0505763	0.104644
height_ukbb	allcancer	310793	rs56285422	0.345813	0.100518	0.00058106
height_ukbb	allcancer	310793	rs56311349	-0.0968249	0.0722765	0.180361
height_ukbb	allcancer	310793	rs56332939	0.0211693	0.116807	0.856185
height_ukbb	allcancer	310793	rs56343087	-0.10508	0.0685995	0.125573
height_ukbb	allcancer	310793	rs56357032	0.0539036	0.0479799	0.261242
height_ukbb	allcancer	310793	rs56361645	0.106256	0.0926165	0.25127
height_ukbb	allcancer	310793	rs56364292	-0.136222	0.0852368	0.110006
height_ukbb	allcancer	310793	rs56371097	0.198886	0.104067	0.0559876
height_ukbb	allcancer	310793	rs563875	-0.0523075	0.107193	0.625567
height_ukbb	allcancer	310793	rs56394376	-0.0464237	0.051099	0.363611
height_ukbb	allcancer	310793	rs563976	0.0958815	0.0879928	0.275867
height_ukbb	allcancer	310793	rs564914	-0.013353	0.0643683	0.835661
height_ukbb	allcancer	310793	rs568688	-0.0357117	0.069998	0.609924
height_ukbb	allcancer	310793	rs569072	-0.0434156	0.0887084	0.624545
height_ukbb	allcancer	310793	rs57002306	-0.0103536	0.0980945	0.915942
height_ukbb	allcancer	310793	rs57065667	-0.0754578	0.103835	0.467403
height_ukbb	allcancer	310793	rs57155492	0.00404168	0.0991323	0.967479
height_ukbb	allcancer	310793	rs57176772	-0.106356	0.0538388	0.0482174
height_ukbb	allcancer	310793	rs572169	0.0598064	0.0380144	0.115659
height_ukbb	allcancer	310793	rs57391478	0.0477975	0.0767385	0.533375
height_ukbb	allcancer	310793	rs5745297	0.0729727	0.0974913	0.454156
height_ukbb	allcancer	310793	rs57478549	-0.145435	0.09699	0.133749
height_ukbb	allcancer	310793	rs5749509	0.0305501	0.102545	0.765765
height_ukbb	allcancer	310793	rs5750691	0.218312	0.077572	0.00488806
height_ukbb	allcancer	310793	rs5750825	-0.0225932	0.0818968	0.782645
height_ukbb	allcancer	310793	rs5756930	-0.254646	0.0765066	0.000873426
height_ukbb	allcancer	310793	rs57668191	-0.0513207	0.0298256	0.0853063
height_ukbb	allcancer	310793	rs57753335	0.050131	0.109414	0.646825
height_ukbb	allcancer	310793	rs58267004	-0.086062	0.105283	0.413682
height_ukbb	allcancer	310793	rs58584173	-0.00642489	0.0919477	0.944293
height_ukbb	allcancer	310793	rs58730238	-0.00430869	0.0867167	0.960372
height_ukbb	allcancer	310793	rs58743434	0.030586	0.0828649	0.712048
height_ukbb	allcancer	310793	rs58827214	0.0341051	0.0562746	0.544483
height_ukbb	allcancer	310793	rs58844886	-0.0216636	0.0936681	0.817097
height_ukbb	allcancer	310793	rs58999687	0.0300075	0.123717	0.808355
height_ukbb	allcancer	310793	rs591833	-0.0148501	0.0514792	0.772988
height_ukbb	allcancer	310793	rs592373	0.0682859	0.0763598	0.37118
height_ukbb	allcancer	310793	rs59463904	0.111264	0.0745798	0.13573
height_ukbb	allcancer	310793	rs59526832	0.047301	0.0498733	0.342913
height_ukbb	allcancer	310793	rs59643265	0.0433649	0.0598842	0.468976
height_ukbb	allcancer	310793	rs59738387	0.0496825	0.0745467	0.505116
height_ukbb	allcancer	310793	rs59951000	0.178568	0.089001	0.0448176
height_ukbb	allcancer	310793	rs59985551	0.0377445	0.0197489	0.0559762
height_ukbb	allcancer	310793	rs6000890	0.00203177	0.0773289	0.979038
height_ukbb	allcancer	310793	rs601310	0.214244	0.0769524	0.00536749
height_ukbb	allcancer	310793	rs6017776	0.06956	0.0691858	0.3147
height_ukbb	allcancer	310793	rs60379919	-0.144195	0.0984544	0.143033
height_ukbb	allcancer	310793	rs60541386	0.0340122	0.059174	0.565439
height_ukbb	allcancer	310793	rs6054390	0.0265673	0.0244376	0.276971
height_ukbb	allcancer	310793	rs6054512	-0.18711	0.107839	0.0827242
height_ukbb	allcancer	310793	rs6060499	-0.0101725	0.0787985	0.897282
height_ukbb	allcancer	310793	rs6060979	0.015114	0.0868857	0.861903
height_ukbb	allcancer	310793	rs60628344	0.00748276	0.0895657	0.933418
height_ukbb	allcancer	310793	rs60634368	0.0470833	0.100181	0.638367
height_ukbb	allcancer	310793	rs6063502	-0.253898	0.092117	0.00584676
height_ukbb	allcancer	310793	rs60656193	0.0556253	0.0929789	0.549668
height_ukbb	allcancer	310793	rs60706951	0.0462724	0.0771437	0.548625
height_ukbb	allcancer	310793	rs60782127	-0.0484191	0.0786234	0.538003
height_ukbb	allcancer	310793	rs6082358	0.00528747	0.0666827	0.9368
height_ukbb	allcancer	310793	rs6084320	0.103742	0.093561	0.267507
height_ukbb	allcancer	310793	rs6085646	0.0313367	0.0696156	0.652611
height_ukbb	allcancer	310793	rs60856912	0.100683	0.0914535	0.270933
height_ukbb	allcancer	310793	rs6100260	0.0907991	0.0902252	0.314242
height_ukbb	allcancer	310793	rs6100340	0.0234594	0.0676586	0.728793
height_ukbb	allcancer	310793	rs6117726	0.0930254	0.0930027	0.317192
height_ukbb	allcancer	310793	rs6127698	0.0143504	0.0690714	0.835415
height_ukbb	allcancer	310793	rs6129229	0.0617435	0.104037	0.552861
height_ukbb	allcancer	310793	rs6130311	-0.021093	0.054522	0.698851
height_ukbb	allcancer	310793	rs6141443	0.131579	0.0709338	0.063602
height_ukbb	allcancer	310793	rs61415458	-0.00913819	0.0883439	0.917615
height_ukbb	allcancer	310793	rs616451	-0.044496	0.0865569	0.607206
height_ukbb	allcancer	310793	rs61729527	0.0270615	0.0821213	0.741755
height_ukbb	allcancer	310793	rs61732778	0.00444012	0.0458702	0.922887
height_ukbb	allcancer	310793	rs61740504	0.259897	0.110743	0.0189331
height_ukbb	allcancer	310793	rs61740712	0.0112732	0.0845656	0.89395
height_ukbb	allcancer	310793	rs61754851	-0.0737325	0.0885703	0.405141
height_ukbb	allcancer	310793	rs61757207	0.193912	0.117523	0.0989451
height_ukbb	allcancer	310793	rs61769642	-0.0202445	0.0833007	0.807983
height_ukbb	allcancer	310793	rs61776719	0.0198752	0.0490802	0.685512
height_ukbb	allcancer	310793	rs61798917	0.00292867	0.109635	0.978689
height_ukbb	allcancer	310793	rs61816270	0.0714225	0.0965091	0.459264
height_ukbb	allcancer	310793	rs61849823	0.0232385	0.071791	0.746167
height_ukbb	allcancer	310793	rs61885960	-0.0542816	0.0593911	0.360733
height_ukbb	allcancer	310793	rs61894507	-0.0406887	0.0999287	0.683878
height_ukbb	allcancer	310793	rs61933973	-0.149559	0.109713	0.172825
height_ukbb	allcancer	310793	rs61938858	0.0556319	0.0944956	0.556046
height_ukbb	allcancer	310793	rs619456	-0.0612309	0.110424	0.579233
height_ukbb	allcancer	310793	rs61950149	0.0957975	0.0580798	0.0990635
height_ukbb	allcancer	310793	rs61967386	-0.0171771	0.1098	0.875687
height_ukbb	allcancer	310793	rs619698	0.0263392	0.0693585	0.704128
height_ukbb	allcancer	310793	rs61985505	0.0486483	0.106046	0.646417
height_ukbb	allcancer	310793	rs62011286	0.185444	0.0787196	0.018485
height_ukbb	allcancer	310793	rs62018159	-0.0652533	0.110949	0.556441
height_ukbb	allcancer	310793	rs62020698	0.0648154	0.0841606	0.441217
height_ukbb	allcancer	310793	rs62027307	0.068657	0.0557	0.217717
height_ukbb	allcancer	310793	rs62036215	0.0185855	0.0353063	0.598605
height_ukbb	allcancer	310793	rs62046625	-0.0653854	0.0655567	0.318577
height_ukbb	allcancer	310793	rs62073017	0.0820686	0.0672175	0.222108
height_ukbb	allcancer	310793	rs62102718	-0.0600055	0.105804	0.570621
height_ukbb	allcancer	310793	rs62125975	0.0287588	0.0926925	0.756363
height_ukbb	allcancer	310793	rs62138802	0.115834	0.0976281	0.235431
height_ukbb	allcancer	310793	rs62191087	6.83369e-05	0.110057	0.999505
height_ukbb	allcancer	310793	rs621979	-0.209669	0.0863081	0.0151279
height_ukbb	allcancer	310793	rs62211513	-0.322203	0.0960528	0.000795274
height_ukbb	allcancer	310793	rs62238314	0.013966	0.0519874	0.788205
height_ukbb	allcancer	310793	rs62243281	-0.0331969	0.0855927	0.698129
height_ukbb	allcancer	310793	rs62246789	0.105441	0.104601	0.313439
height_ukbb	allcancer	310793	rs62259688	0.136194	0.0715905	0.0571191
height_ukbb	allcancer	310793	rs62267570	0.119723	0.0677488	0.077202
height_ukbb	allcancer	310793	rs62278019	0.0109877	0.107411	0.918522
height_ukbb	allcancer	310793	rs62278038	-0.0813311	0.105639	0.441359
height_ukbb	allcancer	310793	rs62289359	-0.0435882	0.0711783	0.540286
height_ukbb	allcancer	310793	rs62289742	0.196524	0.10608	0.0639389
height_ukbb	allcancer	310793	rs62294340	0.0433201	0.0791642	0.584228
height_ukbb	allcancer	310793	rs6234	0.0243526	0.0827312	0.768484
height_ukbb	allcancer	310793	rs62370473	0.15307	0.0818296	0.0614014
height_ukbb	allcancer	310793	rs62384580	0.0396046	0.101768	0.697152
height_ukbb	allcancer	310793	rs62408722	0.00787397	0.0682985	0.908217
height_ukbb	allcancer	310793	rs62429516	-0.115517	0.0797291	0.147375
height_ukbb	allcancer	310793	rs62441842	0.132717	0.0888011	0.135035
height_ukbb	allcancer	310793	rs62442203	-0.0106466	0.0446665	0.811604
height_ukbb	allcancer	310793	rs62448660	-0.0626498	0.0982388	0.523649
height_ukbb	allcancer	310793	rs62457627	0.0138835	0.0781166	0.858937
height_ukbb	allcancer	310793	rs62466110	0.0207199	0.0622292	0.739164
height_ukbb	allcancer	310793	rs62501195	-0.0260001	0.0363295	0.474192
height_ukbb	allcancer	310793	rs62515696	0.0599889	0.0834725	0.472346
height_ukbb	allcancer	310793	rs62567820	0.150111	0.111658	0.178825
height_ukbb	allcancer	310793	rs62621197	-0.00517505	0.0209894	0.805253
height_ukbb	allcancer	310793	rs62621400	0.113091	0.0388099	0.00356862
height_ukbb	allcancer	310793	rs62623707	0.0529254	0.102236	0.604683
height_ukbb	allcancer	310793	rs6422513	0.0276339	0.054856	0.614435
height_ukbb	allcancer	310793	rs6432244	0.0860108	0.106434	0.419027
height_ukbb	allcancer	310793	rs6433973	-0.0118736	0.0927562	0.898142
height_ukbb	allcancer	310793	rs6444307	0.00105093	0.084193	0.990041
height_ukbb	allcancer	310793	rs6446312	0.0786554	0.0688271	0.253123
height_ukbb	allcancer	310793	rs6460902	0.0888778	0.100826	0.378048
height_ukbb	allcancer	310793	rs6463758	0.0354526	0.0517588	0.49337
height_ukbb	allcancer	310793	rs6467551	0.0542379	0.0702046	0.439778
height_ukbb	allcancer	310793	rs6477489	0.0981038	0.0299548	0.00105639
height_ukbb	allcancer	310793	rs648153	0.167265	0.103691	0.106721
height_ukbb	allcancer	310793	rs648193	0.0232933	0.0651655	0.720756
height_ukbb	allcancer	310793	rs6486406	0.0478013	0.089675	0.593998
height_ukbb	allcancer	310793	rs649001	0.124233	0.102372	0.224925
height_ukbb	allcancer	310793	rs6497744	0.107781	0.101649	0.288999
height_ukbb	allcancer	310793	rs6503521	-0.2052	0.094705	0.0302557
height_ukbb	allcancer	310793	rs6508355	0.0383015	0.0733376	0.601487
height_ukbb	allcancer	310793	rs6543726	0.0581919	0.109399	0.594778
height_ukbb	allcancer	310793	rs6557136	-0.0825873	0.0739	0.263757
height_ukbb	allcancer	310793	rs6564524	0.0211049	0.0697112	0.762082
height_ukbb	allcancer	310793	rs6567160	-0.0188984	0.0451974	0.675851
height_ukbb	allcancer	310793	rs6570056	0.00230693	0.107811	0.982928
height_ukbb	allcancer	310793	rs6582586	-0.16661	0.10322	0.106498
height_ukbb	allcancer	310793	rs658997	0.0151761	0.0487311	0.755477
height_ukbb	allcancer	310793	rs6605522	0.126463	0.0931051	0.174375
height_ukbb	allcancer	310793	rs66461782	0.0343083	0.079138	0.664633
height_ukbb	allcancer	310793	rs6650791	0.226562	0.0971329	0.0196746
height_ukbb	allcancer	310793	rs66551613	0.173472	0.0876255	0.047738
height_ukbb	allcancer	310793	rs6658835	0.0488177	0.0636259	0.442926
height_ukbb	allcancer	310793	rs6665572	-0.0609447	0.0989268	0.537856
height_ukbb	allcancer	310793	rs66728407	-0.0143538	0.0951925	0.880144
height_ukbb	allcancer	310793	rs668347	-0.00800338	0.0320099	0.802566
height_ukbb	allcancer	310793	rs6684205	-0.0274242	0.0341909	0.422501
height_ukbb	allcancer	310793	rs6688113	-0.00905574	0.0643692	0.888119
height_ukbb	allcancer	310793	rs668871	-0.15846	0.0535736	0.00309843
height_ukbb	allcancer	310793	rs6689038	0.0830174	0.107392	0.439502
height_ukbb	allcancer	310793	rs66917623	0.228247	0.088114	0.00958761
height_ukbb	allcancer	310793	rs6693113	0.0997051	0.0832974	0.231315
height_ukbb	allcancer	310793	rs66989638	0.156298	0.0692885	0.0240855
height_ukbb	allcancer	310793	rs670318	0.0209565	0.094829	0.825098
height_ukbb	allcancer	310793	rs6706045	0.0213843	0.104585	0.837987
height_ukbb	allcancer	310793	rs6708784	0.239922	0.107541	0.0256828
height_ukbb	allcancer	310793	rs6713895	0.0309703	0.111049	0.780331
height_ukbb	allcancer	310793	rs6719452	-0.00810462	0.107049	0.93965
height_ukbb	allcancer	310793	rs67248060	-0.154916	0.0748243	0.038415
height_ukbb	allcancer	310793	rs6729346	-0.134248	0.0905088	0.138007
height_ukbb	allcancer	310793	rs6735393	0.0877705	0.0455522	0.0540034
height_ukbb	allcancer	310793	rs6737995	-0.00527142	0.0857663	0.950991
height_ukbb	allcancer	310793	rs6739701	0.0244092	0.0770627	0.751437
height_ukbb	allcancer	310793	rs6741427	0.230138	0.111619	0.039225
height_ukbb	allcancer	310793	rs6743685	0.0305779	0.052801	0.562511
height_ukbb	allcancer	310793	rs6753802	-0.106275	0.0708519	0.133623
height_ukbb	allcancer	310793	rs6762578	-0.0161822	0.0330378	0.624269
height_ukbb	allcancer	310793	rs6762851	-0.0595529	0.0457862	0.19337
height_ukbb	allcancer	310793	rs6767303	0.0143393	0.10239	0.888624
height_ukbb	allcancer	310793	rs67749743	-0.0555519	0.0936951	0.553248
height_ukbb	allcancer	310793	rs677931	-0.0380011	0.0848155	0.654121
height_ukbb	allcancer	310793	rs6786	-0.0621711	0.0946953	0.511478
height_ukbb	allcancer	310793	rs6787151	0.139753	0.108903	0.199395
height_ukbb	allcancer	310793	rs67877276	-0.0538482	0.0725166	0.457746
height_ukbb	allcancer	310793	rs67968328	-0.0416803	0.116085	0.719557
height_ukbb	allcancer	310793	rs68007459	-0.122307	0.0621364	0.0490271
height_ukbb	allcancer	310793	rs6809297	0.184757	0.104558	0.0772234
height_ukbb	allcancer	310793	rs68101166	-0.137621	0.0971447	0.156582
height_ukbb	allcancer	310793	rs68156080	0.0114904	0.0946093	0.903333
height_ukbb	allcancer	310793	rs68186996	-0.0449368	0.106587	0.67332
height_ukbb	allcancer	310793	rs6820957	0.0722989	0.0998245	0.468906
height_ukbb	allcancer	310793	rs6827199	0.0170737	0.0966673	0.859805
height_ukbb	allcancer	310793	rs683808	0.200593	0.0938828	0.0326278
height_ukbb	allcancer	310793	rs6842764	-0.0510493	0.0833995	0.540468
height_ukbb	allcancer	310793	rs684282	-0.152992	0.0910987	0.0930714
height_ukbb	allcancer	310793	rs6845703	0.0923749	0.0859868	0.282692
height_ukbb	allcancer	310793	rs6869221	-0.0249454	0.0349381	0.475235
height_ukbb	allcancer	310793	rs6874	0.000853938	0.078209	0.991288
height_ukbb	allcancer	310793	rs6892884	0.0273316	0.0594987	0.645972
height_ukbb	allcancer	310793	rs6895892	-0.00756698	0.112467	0.946357
height_ukbb	allcancer	310793	rs6899155	-0.0245819	0.050025	0.623149
height_ukbb	allcancer	310793	rs6900530	0.00127867	0.0351682	0.970996
height_ukbb	allcancer	310793	rs6902285	0.0848408	0.103516	0.412449
height_ukbb	allcancer	310793	rs6906411	-0.0328048	0.0404374	0.417222
height_ukbb	allcancer	310793	rs6906623	-0.0595748	0.0951429	0.531209
height_ukbb	allcancer	310793	rs6908258	-0.0214562	0.0736368	0.770762
height_ukbb	allcancer	310793	rs6916218	0.0507208	0.0533606	0.341844
height_ukbb	allcancer	310793	rs6916705	-0.00498815	0.104902	0.962074
height_ukbb	allcancer	310793	rs6924424	-0.0165437	0.0483139	0.732034
height_ukbb	allcancer	310793	rs6928393	0.00390708	0.0923243	0.966244
height_ukbb	allcancer	310793	rs6933036	0.0265302	0.0879451	0.762906
height_ukbb	allcancer	310793	rs6938592	0.0325263	0.0522193	0.533363
height_ukbb	allcancer	310793	rs6962887	0.0611673	0.0501904	0.222956
height_ukbb	allcancer	310793	rs6964319	-0.0483949	0.0994205	0.626422
height_ukbb	allcancer	310793	rs6969188	0.103314	0.0807995	0.20102
height_ukbb	allcancer	310793	rs6977081	0.056544	0.0442741	0.201555
height_ukbb	allcancer	310793	rs6980299	-0.0205701	0.0897025	0.818625
height_ukbb	allcancer	310793	rs6987355	0.0589128	0.0813205	0.468789
height_ukbb	allcancer	310793	rs6994523	0.0961731	0.100285	0.337558
height_ukbb	allcancer	310793	rs6997004	0.0312227	0.094884	0.742109
height_ukbb	allcancer	310793	rs7025685	-0.117928	0.0484072	0.0148435
height_ukbb	allcancer	310793	rs7026363	0.0578106	0.101643	0.569516
height_ukbb	allcancer	310793	rs702886	-0.0403468	0.0734704	0.582897
height_ukbb	allcancer	310793	rs7035873	-0.028359	0.0818823	0.729088
height_ukbb	allcancer	310793	rs7038554	0.0415466	0.0403191	0.302801
height_ukbb	allcancer	310793	rs704660	-0.0252984	0.0554317	0.648111
height_ukbb	allcancer	310793	rs706402	-0.0260657	0.0724314	0.718946
height_ukbb	allcancer	310793	rs7077016	0.0414185	0.103637	0.689415
height_ukbb	allcancer	310793	rs707718	0.0492011	0.083809	0.557162
height_ukbb	allcancer	310793	rs708119	0.014708	0.103181	0.886649
height_ukbb	allcancer	310793	rs7082972	-0.067032	0.107285	0.5321
height_ukbb	allcancer	310793	rs708545	0.0019417	0.103411	0.985019
height_ukbb	allcancer	310793	rs7087507	0.0183368	0.0816074	0.822216
height_ukbb	allcancer	310793	rs7088786	0.00402213	0.0896837	0.964229
height_ukbb	allcancer	310793	rs7089710	0.0346478	0.0616496	0.574108
height_ukbb	allcancer	310793	rs7096199	0.106597	0.105904	0.314155
height_ukbb	allcancer	310793	rs7122133	0.0160364	0.109696	0.883771
height_ukbb	allcancer	310793	rs7129975	0.0367669	0.0988492	0.709931
height_ukbb	allcancer	310793	rs7133921	-0.00833833	0.063756	0.895945
height_ukbb	allcancer	310793	rs71356070	0.0832967	0.0745649	0.26395
height_ukbb	allcancer	310793	rs71385734	-0.0180257	0.0430422	0.675369
height_ukbb	allcancer	310793	rs71386687	-0.0050152	0.100659	0.960263
height_ukbb	allcancer	310793	rs71394086	-0.0238707	0.0892461	0.789107
height_ukbb	allcancer	310793	rs71396950	-0.163715	0.0539443	0.00240628
height_ukbb	allcancer	310793	rs71398138	0.116615	0.0838091	0.164093
height_ukbb	allcancer	310793	rs7140546	-0.294278	0.104999	0.00506815
height_ukbb	allcancer	310793	rs71427097	0.117701	0.0566153	0.0376211
height_ukbb	allcancer	310793	rs7147987	-0.00520185	0.0435983	0.905027
height_ukbb	allcancer	310793	rs7148145	-0.0545752	0.0564445	0.333603
height_ukbb	allcancer	310793	rs7148810	0.0426027	0.098068	0.663983
height_ukbb	allcancer	310793	rs71499905	0.1441	0.0779504	0.0645131
height_ukbb	allcancer	310793	rs7153747	0.0583332	0.105386	0.579907
height_ukbb	allcancer	310793	rs71542184	0.0233683	0.0768244	0.760992
height_ukbb	allcancer	310793	rs7156335	0.0492065	0.0629766	0.434599
height_ukbb	allcancer	310793	rs71592765	0.111125	0.0476958	0.0198134
height_ukbb	allcancer	310793	rs715948	-0.053178	0.0834359	0.523896
height_ukbb	allcancer	310793	rs7160860	0.120328	0.101777	0.237097
height_ukbb	allcancer	310793	rs7163283	0.286635	0.100795	0.00445881
height_ukbb	allcancer	310793	rs7165624	0.00548245	0.0665103	0.934305
height_ukbb	allcancer	310793	rs7168331	-0.0141334	0.0708452	0.841875
height_ukbb	allcancer	310793	rs7175692	-0.117125	0.080264	0.144498
height_ukbb	allcancer	310793	rs7178424	0.0532433	0.0605731	0.379405
height_ukbb	allcancer	310793	rs7181724	0.0267827	0.0689457	0.697675
height_ukbb	allcancer	310793	rs7185928	-0.0335795	0.0817211	0.681143
height_ukbb	allcancer	310793	rs719480	-0.132955	0.0807868	0.0998137
height_ukbb	allcancer	310793	rs7201584	-0.00209021	0.077877	0.978587
height_ukbb	allcancer	310793	rs7210148	-0.20111	0.112649	0.0742155
height_ukbb	allcancer	310793	rs7211642	0.185839	0.0621418	0.0027847
height_ukbb	allcancer	310793	rs7213608	-0.0111984	0.0388261	0.773022
height_ukbb	allcancer	310793	rs7214743	0.00103689	0.0250625	0.966999
height_ukbb	allcancer	310793	rs7220	-0.00792233	0.0778882	0.918984
height_ukbb	allcancer	310793	rs7220854	-0.0631409	0.100725	0.530747
height_ukbb	allcancer	310793	rs7223535	0.106686	0.0225325	2.19327e-06
height_ukbb	allcancer	310793	rs722587	-0.0407202	0.0955132	0.669867
height_ukbb	allcancer	310793	rs723149	-0.0593673	0.0484326	0.220285
height_ukbb	allcancer	310793	rs724560	-0.129252	0.103733	0.21276
height_ukbb	allcancer	310793	rs72482703	-0.00771021	0.0598354	0.897471
height_ukbb	allcancer	310793	rs7251031	-0.0796952	0.0614362	0.194562
height_ukbb	allcancer	310793	rs7252363	-0.104397	0.0982436	0.287946
height_ukbb	allcancer	310793	rs7253628	0.0841164	0.0688064	0.221516
height_ukbb	allcancer	310793	rs725900	0.0130588	0.0939718	0.889478
height_ukbb	allcancer	310793	rs726046	-0.00254359	0.102616	0.980224
height_ukbb	allcancer	310793	rs72618609	0.00209997	0.0995508	0.98317
height_ukbb	allcancer	310793	rs72643819	-0.100094	0.0914592	0.273775
height_ukbb	allcancer	310793	rs72650616	0.0255909	0.106484	0.810077
height_ukbb	allcancer	310793	rs72666640	-0.115442	0.0983603	0.240531
height_ukbb	allcancer	310793	rs72670660	-0.040194	0.0879001	0.647477
height_ukbb	allcancer	310793	rs72684290	0.0100053	0.0822034	0.903126
height_ukbb	allcancer	310793	rs7268985	-0.0726065	0.10785	0.500807
height_ukbb	allcancer	310793	rs72698179	0.186107	0.0811841	0.021882
height_ukbb	allcancer	310793	rs72706424	0.114193	0.0912219	0.210636
height_ukbb	allcancer	310793	rs72709390	-0.0985907	0.0907588	0.277349
height_ukbb	allcancer	310793	rs72710154	0.0492655	0.0805196	0.540641
height_ukbb	allcancer	310793	rs72722286	-0.0236336	0.0988695	0.811076
height_ukbb	allcancer	310793	rs72745312	0.0952008	0.0993193	0.337794
height_ukbb	allcancer	310793	rs72745804	-0.11078	0.086527	0.200443
height_ukbb	allcancer	310793	rs72754380	0.0340383	0.0558929	0.542529
height_ukbb	allcancer	310793	rs72754961	0.165272	0.0972919	0.089372
height_ukbb	allcancer	310793	rs72755190	0.0150582	0.0985546	0.878563
height_ukbb	allcancer	310793	rs72755233	-0.00137458	0.0202855	0.945975
height_ukbb	allcancer	310793	rs72759043	-0.200549	0.0934456	0.0318604
height_ukbb	allcancer	310793	rs72759634	-0.0912158	0.112494	0.41745
height_ukbb	allcancer	310793	rs72762175	-0.221776	0.0850897	0.00915063
height_ukbb	allcancer	310793	rs72765638	-0.0417296	0.0522715	0.424682
height_ukbb	allcancer	310793	rs72766638	0.0881597	0.0725232	0.224135
height_ukbb	allcancer	310793	rs72767936	0.0321911	0.0987653	0.744474
height_ukbb	allcancer	310793	rs72768577	-0.0508058	0.0710818	0.474762
height_ukbb	allcancer	310793	rs727851	0.0476426	0.0636438	0.454109
height_ukbb	allcancer	310793	rs72793280	0.117043	0.0338351	0.000541757
height_ukbb	allcancer	310793	rs72800245	0.0906065	0.118409	0.444155
height_ukbb	allcancer	310793	rs72801818	0.0890451	0.0438563	0.0423176
height_ukbb	allcancer	310793	rs72813548	-0.220125	0.0957916	0.0215642
height_ukbb	allcancer	310793	rs72815139	-0.182191	0.104374	0.0808874
height_ukbb	allcancer	310793	rs72818054	0.0359192	0.104587	0.731268
height_ukbb	allcancer	310793	rs7282525	0.127953	0.0916897	0.162864
height_ukbb	allcancer	310793	rs72834618	-0.0476291	0.102728	0.642904
height_ukbb	allcancer	310793	rs72841270	0.0740181	0.0790746	0.349245
height_ukbb	allcancer	310793	rs72842207	0.0475645	0.0626721	0.447887
height_ukbb	allcancer	310793	rs7286215	0.0981187	0.0598258	0.10099
height_ukbb	allcancer	310793	rs72865212	0.0556975	0.059172	0.346561
height_ukbb	allcancer	310793	rs72887152	-0.0563228	0.0812005	0.487917
height_ukbb	allcancer	310793	rs72892431	0.120305	0.0645736	0.0624519
height_ukbb	allcancer	310793	rs72898492	0.0462566	0.0768591	0.547283
height_ukbb	allcancer	310793	rs72904790	0.0445171	0.0428545	0.298899
height_ukbb	allcancer	310793	rs72907095	0.01875	0.0909618	0.836689
height_ukbb	allcancer	310793	rs72911675	-0.124929	0.100307	0.212958
height_ukbb	allcancer	310793	rs729257	-0.0746966	0.0602101	0.214754
height_ukbb	allcancer	310793	rs72940760	0.200346	0.0996512	0.0443815
height_ukbb	allcancer	310793	rs72945224	0.18687	0.108452	0.0848759
height_ukbb	allcancer	310793	rs72964564	0.201706	0.0668405	0.00254689
height_ukbb	allcancer	310793	rs72973386	0.0389213	0.114703	0.734367
height_ukbb	allcancer	310793	rs72978905	-0.11095	0.0674304	0.099888
height_ukbb	allcancer	310793	rs72998394	0.00569147	0.0786645	0.942322
height_ukbb	allcancer	310793	rs7302602	-0.00666246	0.115132	0.953854
height_ukbb	allcancer	310793	rs73041057	-0.112143	0.0803945	0.163043
height_ukbb	allcancer	310793	rs7305701	0.0315577	0.0896519	0.724836
height_ukbb	allcancer	310793	rs7306710	0.00450144	0.0193422	0.815974
height_ukbb	allcancer	310793	rs73075037	-0.164019	0.107843	0.128285
height_ukbb	allcancer	310793	rs73080339	0.0198849	0.0538194	0.711774
height_ukbb	allcancer	310793	rs73092108	-0.0201334	0.0340376	0.554182
height_ukbb	allcancer	310793	rs73109050	0.142226	0.0978622	0.146132
height_ukbb	allcancer	310793	rs73111616	-0.135822	0.0975861	0.163978
height_ukbb	allcancer	310793	rs7311238	-0.019468	0.0766531	0.799515
height_ukbb	allcancer	310793	rs73125628	0.0432031	0.0853886	0.612886
height_ukbb	allcancer	310793	rs7314115	0.0473619	0.0841064	0.573354
height_ukbb	allcancer	310793	rs73155600	0.288435	0.104022	0.00555718
height_ukbb	allcancer	310793	rs7318247	-0.174267	0.0976714	0.0743889
height_ukbb	allcancer	310793	rs73186333	0.108933	0.0952109	0.252571
height_ukbb	allcancer	310793	rs7319045	0.0444519	0.0383179	0.246016
height_ukbb	allcancer	310793	rs73206626	0.195375	0.0981655	0.0465621
height_ukbb	allcancer	310793	rs73224517	0.0861022	0.0970639	0.375043
height_ukbb	allcancer	310793	rs73228208	0.108194	0.0571259	0.0582303
height_ukbb	allcancer	310793	rs73232637	0.0225109	0.086803	0.795378
height_ukbb	allcancer	310793	rs73238075	0.0153067	0.0814983	0.851021
height_ukbb	allcancer	310793	rs73238087	-0.00896803	0.095767	0.925392
height_ukbb	allcancer	310793	rs7330220	0.0696963	0.0972539	0.473595
height_ukbb	allcancer	310793	rs7331183	0.0107672	0.0692896	0.87651
height_ukbb	allcancer	310793	rs73332146	-0.0266976	0.0955026	0.779824
height_ukbb	allcancer	310793	rs7338963	-0.04324	0.0516347	0.402355
height_ukbb	allcancer	310793	rs73415742	0.0465531	0.093031	0.616791
height_ukbb	allcancer	310793	rs734586	0.0403562	0.0640322	0.528532
height_ukbb	allcancer	310793	rs73463652	-0.247796	0.0961739	0.00997943
height_ukbb	allcancer	310793	rs735092	-0.117282	0.114543	0.305876
height_ukbb	allcancer	310793	rs73509900	-0.0804042	0.0807449	0.319357
height_ukbb	allcancer	310793	rs7359678	-0.0633944	0.0978835	0.51721
height_ukbb	allcancer	310793	rs73606412	-0.0227405	0.0886663	0.797586
height_ukbb	allcancer	310793	rs73682817	-0.00225567	0.092641	0.980575
height_ukbb	allcancer	310793	rs736870	0.0606371	0.0824256	0.461938
height_ukbb	allcancer	310793	rs7380422	-0.00810141	0.110818	0.941722
height_ukbb	allcancer	310793	rs73835402	0.00537928	0.104002	0.95875
height_ukbb	allcancer	310793	rs73856768	-0.0445301	0.101479	0.660798
height_ukbb	allcancer	310793	rs7395822	0.0197182	0.10239	0.847288
height_ukbb	allcancer	310793	rs73976192	-0.0180942	0.0953882	0.849552
height_ukbb	allcancer	310793	rs73988931	-0.19387	0.0941415	0.0394616
height_ukbb	allcancer	310793	rs74085523	0.156656	0.0769784	0.0418446
height_ukbb	allcancer	310793	rs7410385	-0.260908	0.103832	0.0119783
height_ukbb	allcancer	310793	rs7425274	-0.00245769	0.0904449	0.978322
height_ukbb	allcancer	310793	rs742757	0.123432	0.0977086	0.206492
height_ukbb	allcancer	310793	rs74320127	-0.0126118	0.103181	0.902716
height_ukbb	allcancer	310793	rs7433347	-0.0371144	0.110005	0.735824
height_ukbb	allcancer	310793	rs74335301	0.00531615	0.110357	0.961579
height_ukbb	allcancer	310793	rs74359721	0.0495618	0.0694716	0.475592
height_ukbb	allcancer	310793	rs74390716	0.0492461	0.0928568	0.595873
height_ukbb	allcancer	310793	rs74397018	0.134673	0.108474	0.214414
height_ukbb	allcancer	310793	rs74410329	0.00245838	0.104001	0.981141
height_ukbb	allcancer	310793	rs74411434	-0.0446603	0.0636903	0.483172
height_ukbb	allcancer	310793	rs74431741	0.0435304	0.0764743	0.569209
height_ukbb	allcancer	310793	rs7458576	0.0593956	0.0986041	0.546932
height_ukbb	allcancer	310793	rs74596105	-0.0305055	0.0391637	0.436025
height_ukbb	allcancer	310793	rs74608402	-0.0255791	0.0999056	0.797926
height_ukbb	allcancer	310793	rs746152	-0.0390218	0.0600516	0.515818
height_ukbb	allcancer	310793	rs7463814	-0.0957414	0.111422	0.390192
height_ukbb	allcancer	310793	rs74684534	0.0195034	0.0733523	0.790327
height_ukbb	allcancer	310793	rs74742492	0.0803287	0.0530862	0.130236
height_ukbb	allcancer	310793	rs74764079	-0.0311871	0.102574	0.761095
height_ukbb	allcancer	310793	rs74821708	0.0134202	0.0892477	0.880473
height_ukbb	allcancer	310793	rs74900775	0.00340933	0.0618706	0.956055
height_ukbb	allcancer	310793	rs74905447	-0.190192	0.0958726	0.0472782
height_ukbb	allcancer	310793	rs74922218	0.0576742	0.100776	0.567118
height_ukbb	allcancer	310793	rs74929147	-0.0431085	0.106336	0.685186
height_ukbb	allcancer	310793	rs75022676	-0.238234	0.0953048	0.0124296
height_ukbb	allcancer	310793	rs75031954	-0.0341504	0.0860184	0.691358
height_ukbb	allcancer	310793	rs75078690	0.0990688	0.0894264	0.267937
height_ukbb	allcancer	310793	rs75097164	-0.20583	0.0970532	0.0339391
height_ukbb	allcancer	310793	rs75127279	0.0200888	0.095094	0.832691
height_ukbb	allcancer	310793	rs75129202	-0.0390107	0.0912128	0.668878
height_ukbb	allcancer	310793	rs7518779	-0.10843	0.0706899	0.125057
height_ukbb	allcancer	310793	rs7519097	0.0157733	0.0639167	0.80508
height_ukbb	allcancer	310793	rs7519247	-0.164884	0.106334	0.120991
height_ukbb	allcancer	310793	rs75203562	0.0529539	0.104858	0.613554
height_ukbb	allcancer	310793	rs752726	0.0714593	0.0917107	0.435873
height_ukbb	allcancer	310793	rs75312819	0.157175	0.115107	0.172105
height_ukbb	allcancer	310793	rs75354213	-0.00775863	0.0699801	0.91172
height_ukbb	allcancer	310793	rs7540857	0.100988	0.101904	0.321677
height_ukbb	allcancer	310793	rs75427302	-0.00828878	0.1107	0.940313
height_ukbb	allcancer	310793	rs75447849	-0.137969	0.0836153	0.0989329
height_ukbb	allcancer	310793	rs7545219	0.00265725	0.110373	0.980793
height_ukbb	allcancer	310793	rs75456019	-0.00547496	0.117176	0.962733
height_ukbb	allcancer	310793	rs754821	-0.0025753	0.100834	0.979624
height_ukbb	allcancer	310793	rs75483778	0.0186684	0.0575318	0.745568
height_ukbb	allcancer	310793	rs75534547	-0.120254	0.0863528	0.163744
height_ukbb	allcancer	310793	rs7557989	-0.02897	0.0691024	0.675046
height_ukbb	allcancer	310793	rs7558440	0.02168	0.0910546	0.811804
height_ukbb	allcancer	310793	rs7562029	-0.206897	0.0714186	0.00376792
height_ukbb	allcancer	310793	rs75621605	-0.000889307	0.0666622	0.989356
height_ukbb	allcancer	310793	rs75653026	-0.0101155	0.0954724	0.91562
height_ukbb	allcancer	310793	rs75679261	-0.0990137	0.105959	0.350071
height_ukbb	allcancer	310793	rs7574116	-0.152334	0.0912398	0.0949976
height_ukbb	allcancer	310793	rs7585767	0.0757226	0.0753456	0.314895
height_ukbb	allcancer	310793	rs7586860	0.0422112	0.106875	0.692872
height_ukbb	allcancer	310793	rs75899270	-0.00737853	0.0984189	0.940238
height_ukbb	allcancer	310793	rs7593987	0.105627	0.0484216	0.0291528
height_ukbb	allcancer	310793	rs7600802	-0.263465	0.109816	0.0164336
height_ukbb	allcancer	310793	rs7600835	-0.302162	0.0965069	0.00174221
height_ukbb	allcancer	310793	rs76052316	0.0224296	0.087212	0.797036
height_ukbb	allcancer	310793	rs761391	0.0287875	0.0673334	0.668989
height_ukbb	allcancer	310793	rs7614412	-0.0236293	0.107751	0.826421
height_ukbb	allcancer	310793	rs76152268	-0.0312359	0.0799716	0.696102
height_ukbb	allcancer	310793	rs7615486	-0.0489439	0.0858343	0.568533
height_ukbb	allcancer	310793	rs7619337	-0.021197	0.094544	0.8226
height_ukbb	allcancer	310793	rs7621604	0.0195404	0.0473733	0.67999
height_ukbb	allcancer	310793	rs76224110	0.00118771	0.0787382	0.987965
height_ukbb	allcancer	310793	rs7624084	0.0499122	0.0153556	0.00115231
height_ukbb	allcancer	310793	rs76246107	0.0885085	0.0819804	0.280307
height_ukbb	allcancer	310793	rs76306191	0.0171975	0.0583913	0.768359
height_ukbb	allcancer	310793	rs76307059	0.0568575	0.0696792	0.414506
height_ukbb	allcancer	310793	rs76309148	-0.0710637	0.0563626	0.20737
height_ukbb	allcancer	310793	rs763318	0.0316469	0.0423879	0.455304
height_ukbb	allcancer	310793	rs76331864	-0.0124364	0.0913972	0.891767
height_ukbb	allcancer	310793	rs76364830	0.14982	0.0545404	0.00601521
height_ukbb	allcancer	310793	rs7638906	-0.113248	0.0910473	0.213561
height_ukbb	allcancer	310793	rs7639683	0.0415479	0.0653428	0.524878
height_ukbb	allcancer	310793	rs76410205	0.0140873	0.0703953	0.841389
height_ukbb	allcancer	310793	rs7641192	-0.0165217	0.0954078	0.862518
height_ukbb	allcancer	310793	rs76415301	-0.0402206	0.0857167	0.638907
height_ukbb	allcancer	310793	rs7643792	-0.031476	0.0534152	0.55568
height_ukbb	allcancer	310793	rs76454039	-0.108331	0.0994261	0.275904
height_ukbb	allcancer	310793	rs76465657	-0.0741914	0.10723	0.489004
height_ukbb	allcancer	310793	rs76474083	0.110546	0.0750281	0.140644
height_ukbb	allcancer	310793	rs76493569	-0.0433437	0.101423	0.66912
height_ukbb	allcancer	310793	rs7652117	-0.0169739	0.0667507	0.799273
height_ukbb	allcancer	310793	rs76604417	0.0478715	0.0780009	0.539394
height_ukbb	allcancer	310793	rs76653224	0.0259219	0.0759093	0.732738
height_ukbb	allcancer	310793	rs76664163	0.13115	0.0953746	0.169098
height_ukbb	allcancer	310793	rs7673321	-0.0114354	0.0200511	0.568467
height_ukbb	allcancer	310793	rs76750172	-0.0666209	0.0924638	0.471213
height_ukbb	allcancer	310793	rs76822366	0.0956652	0.0891892	0.283446
height_ukbb	allcancer	310793	rs76826985	-0.0431785	0.105395	0.68204
height_ukbb	allcancer	310793	rs7689420	0.00906389	0.0183242	0.620854
height_ukbb	allcancer	310793	rs76895963	0.00154981	0.0245555	0.949675
height_ukbb	allcancer	310793	rs76929617	0.00986103	0.046581	0.832344
height_ukbb	allcancer	310793	rs76975402	-0.0140032	0.0975658	0.885875
height_ukbb	allcancer	310793	rs7697556	0.0644736	0.0356254	0.0703316
height_ukbb	allcancer	310793	rs77005033	0.131771	0.0981382	0.179367
height_ukbb	allcancer	310793	rs7703022	-0.0587911	0.0902834	0.514928
height_ukbb	allcancer	310793	rs7709555	0.0631129	0.100542	0.530183
height_ukbb	allcancer	310793	rs77105239	0.00464521	0.0940495	0.960608
height_ukbb	allcancer	310793	rs7712162	-0.185898	0.0790001	0.0186159
height_ukbb	allcancer	310793	rs77145826	0.0842634	0.0829604	0.309769
height_ukbb	allcancer	310793	rs7720592	0.12295	0.10221	0.229012
height_ukbb	allcancer	310793	rs77213763	-0.124783	0.0917493	0.173818
height_ukbb	allcancer	310793	rs77222011	0.0469001	0.10634	0.659184
height_ukbb	allcancer	310793	rs77265382	-0.0528372	0.0659522	0.423049
height_ukbb	allcancer	310793	rs77281153	-0.0366618	0.102543	0.720697
height_ukbb	allcancer	310793	rs7730978	-0.150675	0.102463	0.141418
height_ukbb	allcancer	310793	rs7731023	0.0225131	0.082109	0.783942
height_ukbb	allcancer	310793	rs7735408	0.0285681	0.0875485	0.744189
height_ukbb	allcancer	310793	rs77365560	-0.0463934	0.0924841	0.615923
height_ukbb	allcancer	310793	rs77384835	0.038234	0.0872148	0.661105
height_ukbb	allcancer	310793	rs7740107	-0.058802	0.02683	0.0284047
height_ukbb	allcancer	310793	rs7744700	0.145097	0.0905758	0.109168
height_ukbb	allcancer	310793	rs7745990	0.0277265	0.0543946	0.610241
height_ukbb	allcancer	310793	rs7750292	0.199329	0.108905	0.0672048
height_ukbb	allcancer	310793	rs7754167	-0.00996397	0.0645583	0.877341
height_ukbb	allcancer	310793	rs7755983	-0.0753802	0.110075	0.493466
height_ukbb	allcancer	310793	rs77572612	0.0472671	0.0872946	0.588186
height_ukbb	allcancer	310793	rs7758644	0.0325183	0.0839688	0.698559
height_ukbb	allcancer	310793	rs7762731	-0.121664	0.0779263	0.118461
height_ukbb	allcancer	310793	rs7764472	0.0506103	0.0839691	0.546692
height_ukbb	allcancer	310793	rs7766641	0.0178181	0.022682	0.432124
height_ukbb	allcancer	310793	rs7777647	0.040975	0.0907165	0.651498
height_ukbb	allcancer	310793	rs7781964	0.0591164	0.0668061	0.376214
height_ukbb	allcancer	310793	rs77844870	-0.0689168	0.0765393	0.367902
height_ukbb	allcancer	310793	rs7785231	-0.0236753	0.119811	0.843354
height_ukbb	allcancer	310793	rs778800	0.125234	0.110231	0.255912
height_ukbb	allcancer	310793	rs77929895	-0.0424574	0.0853132	0.61872
height_ukbb	allcancer	310793	rs7793921	-0.0350563	0.0744507	0.637736
height_ukbb	allcancer	310793	rs7796089	-0.247366	0.100451	0.0137948
height_ukbb	allcancer	310793	rs7796370	-0.10718	0.090763	0.237651
height_ukbb	allcancer	310793	rs7797205	-0.0755156	0.0690198	0.273905
height_ukbb	allcancer	310793	rs7800072	-0.0637373	0.0932253	0.49417
height_ukbb	allcancer	310793	rs7801581	-0.0684231	0.085173	0.421777
height_ukbb	allcancer	310793	rs78068712	-0.068758	0.0988272	0.486592
height_ukbb	allcancer	310793	rs780886	-0.0132267	0.0921044	0.885812
height_ukbb	allcancer	310793	rs7811214	-0.000566347	0.0728081	0.993794
height_ukbb	allcancer	310793	rs78127965	-0.167502	0.0981155	0.0877856
height_ukbb	allcancer	310793	rs78158897	0.0576268	0.0825483	0.485116
height_ukbb	allcancer	310793	rs7815955	0.0113726	0.0295923	0.70075
height_ukbb	allcancer	310793	rs781656	0.00153482	0.0421016	0.970919
height_ukbb	allcancer	310793	rs78198962	0.0270117	0.0321783	0.401225
height_ukbb	allcancer	310793	rs78206772	0.00966154	0.104499	0.926336
height_ukbb	allcancer	310793	rs78258707	-0.148455	0.102136	0.146086
height_ukbb	allcancer	310793	rs782932	-0.082197	0.0667467	0.218145
height_ukbb	allcancer	310793	rs78305107	0.0277632	0.087971	0.75231
height_ukbb	allcancer	310793	rs7831581	-0.102058	0.0742047	0.169021
height_ukbb	allcancer	310793	rs78317595	-0.00803951	0.104851	0.938882
height_ukbb	allcancer	310793	rs7832777	0.222212	0.11285	0.0489423
height_ukbb	allcancer	310793	rs78333947	0.106404	0.0513582	0.0382833
height_ukbb	allcancer	310793	rs78367065	-0.0502721	0.0819933	0.539794
height_ukbb	allcancer	310793	rs78375199	-0.169491	0.104758	0.10568
height_ukbb	allcancer	310793	rs78380806	-0.173904	0.0977251	0.0751537
height_ukbb	allcancer	310793	rs78415835	0.0777909	0.0903287	0.389129
height_ukbb	allcancer	310793	rs78444298	0.108092	0.100007	0.279767
height_ukbb	allcancer	310793	rs78456741	0.0972506	0.104097	0.350183
height_ukbb	allcancer	310793	rs78470967	-0.0569265	0.0951141	0.549502
height_ukbb	allcancer	310793	rs78479673	-0.0479015	0.0984963	0.626735
height_ukbb	allcancer	310793	rs7850364	0.110792	0.078768	0.159556
height_ukbb	allcancer	310793	rs78514374	-0.033278	0.0998753	0.738987
height_ukbb	allcancer	310793	rs7858917	-0.00465692	0.0400564	0.907447
height_ukbb	allcancer	310793	rs7861738	0.0872312	0.0805911	0.279078
height_ukbb	allcancer	310793	rs78626935	-0.0686135	0.0821583	0.40364
height_ukbb	allcancer	310793	rs78670122	-0.0671533	0.0889035	0.450039
height_ukbb	allcancer	310793	rs78706301	-0.126075	0.0763399	0.0986369
height_ukbb	allcancer	310793	rs7873096	0.0598717	0.0886315	0.49935
height_ukbb	allcancer	310793	rs78743535	-0.0358188	0.076371	0.639062
height_ukbb	allcancer	310793	rs78808004	0.138796	0.0683887	0.0424056
height_ukbb	allcancer	310793	rs78871791	-0.0123201	0.101092	0.903002
height_ukbb	allcancer	310793	rs7896371	0.0194186	0.0955194	0.838904
height_ukbb	allcancer	310793	rs79006005	-0.14799	0.110259	0.179532
height_ukbb	allcancer	310793	rs79024651	0.0290691	0.0913019	0.750193
height_ukbb	allcancer	310793	rs7902581	0.0503538	0.065088	0.439152
height_ukbb	allcancer	310793	rs7910211	0.0690922	0.0879079	0.43189
height_ukbb	allcancer	310793	rs7910414	-0.21834	0.0919326	0.0175489
height_ukbb	allcancer	310793	rs7913636	0.0637121	0.0942244	0.49893
height_ukbb	allcancer	310793	rs79140651	-0.0858099	0.100715	0.394208
height_ukbb	allcancer	310793	rs7924036	-0.144726	0.0633485	0.0223361
height_ukbb	allcancer	310793	rs7928703	-0.0912957	0.0988778	0.355841
height_ukbb	allcancer	310793	rs793202	0.00866065	0.082307	0.916198
height_ukbb	allcancer	310793	rs794016	0.064194	0.0693004	0.354282
height_ukbb	allcancer	310793	rs79428241	-0.0107399	0.107594	0.920488
height_ukbb	allcancer	310793	rs79439080	0.0677643	0.0697729	0.331442
height_ukbb	allcancer	310793	rs7944514	-0.0147134	0.0631536	0.815778
height_ukbb	allcancer	310793	rs79477138	-0.140241	0.0711981	0.0488696
height_ukbb	allcancer	310793	rs7949044	0.0932935	0.0776973	0.229856
height_ukbb	allcancer	310793	rs79495297	0.0854392	0.0670219	0.202381
height_ukbb	allcancer	310793	rs79519700	-0.0896488	0.0899309	0.318831
height_ukbb	allcancer	310793	rs7952436	-0.0102163	0.0196503	0.603132
height_ukbb	allcancer	310793	rs7955819	-0.0209079	0.0714498	0.769809
height_ukbb	allcancer	310793	rs7957882	0.0524692	0.0970836	0.588884
height_ukbb	allcancer	310793	rs79604877	-0.132775	0.107132	0.215211
height_ukbb	allcancer	310793	rs79649660	0.0508548	0.100558	0.613047
height_ukbb	allcancer	310793	rs79656532	0.0120894	0.0905418	0.89378
height_ukbb	allcancer	310793	rs796725	0.0604733	0.0755571	0.423499
height_ukbb	allcancer	310793	rs79713683	0.0680912	0.111924	0.542942
height_ukbb	allcancer	310793	rs7971677	-0.0201357	0.106135	0.849529
height_ukbb	allcancer	310793	rs79741989	-0.0927734	0.0958601	0.333144
height_ukbb	allcancer	310793	rs7974437	0.00191654	0.0945156	0.983822
height_ukbb	allcancer	310793	rs79747671	0.027824	0.0465235	0.549798
height_ukbb	allcancer	310793	rs7976530	0.0757757	0.0842018	0.368157
height_ukbb	allcancer	310793	rs79769281	-0.0913258	0.0689078	0.185061
height_ukbb	allcancer	310793	rs798488	0.0382913	0.0210015	0.0682634
height_ukbb	allcancer	310793	rs79920062	-0.114315	0.096481	0.236078
height_ukbb	allcancer	310793	rs79943855	-0.00185128	0.0534996	0.972396
height_ukbb	allcancer	310793	rs79980676	0.150674	0.0779905	0.0533656
height_ukbb	allcancer	310793	rs80012023	0.177559	0.118449	0.133863
height_ukbb	allcancer	310793	rs80068856	0.0600676	0.113693	0.59727
height_ukbb	allcancer	310793	rs80085163	0.0358229	0.0931881	0.700671
height_ukbb	allcancer	310793	rs80107103	0.133774	0.0984546	0.174228
height_ukbb	allcancer	310793	rs8013872	0.051733	0.101978	0.611948
height_ukbb	allcancer	310793	rs8017358	-0.0188603	0.101186	0.852137
height_ukbb	allcancer	310793	rs8019890	0.00154368	0.0552511	0.977711
height_ukbb	allcancer	310793	rs8020637	-0.0623722	0.102034	0.541009
height_ukbb	allcancer	310793	rs80215473	-0.107669	0.104558	0.303126
height_ukbb	allcancer	310793	rs80221606	-0.0161945	0.0957231	0.865655
height_ukbb	allcancer	310793	rs8026461	0.0356583	0.113255	0.752875
height_ukbb	allcancer	310793	rs8026752	0.0195118	0.0559335	0.72721
height_ukbb	allcancer	310793	rs80347825	0.0855976	0.108197	0.428868
height_ukbb	allcancer	310793	rs803733	-0.0388487	0.094054	0.679573
height_ukbb	allcancer	310793	rs8039785	0.0529807	0.0719535	0.461537
height_ukbb	allcancer	310793	rs8049080	-0.00169841	0.0982728	0.986211
height_ukbb	allcancer	310793	rs8054322	0.16338	0.103611	0.114827
height_ukbb	allcancer	310793	rs8067974	0.04228	0.0402647	0.293695
height_ukbb	allcancer	310793	rs8068231	-0.296094	0.101051	0.00338792
height_ukbb	allcancer	310793	rs8073551	0.00497969	0.0997319	0.960178
height_ukbb	allcancer	310793	rs8079266	0.0126226	0.078818	0.872764
height_ukbb	allcancer	310793	rs8081211	-0.141549	0.0811286	0.0810284
height_ukbb	allcancer	310793	rs8090945	0.0127899	0.093752	0.891487
height_ukbb	allcancer	310793	rs8103992	0.0510565	0.0537265	0.341958
height_ukbb	allcancer	310793	rs8104479	0.093081	0.0635628	0.143086
height_ukbb	allcancer	310793	rs8112578	0.111891	0.102494	0.274975
height_ukbb	allcancer	310793	rs8117259	-0.0644271	0.0824253	0.434425
height_ukbb	allcancer	310793	rs815540	0.07676	0.0646785	0.235309
height_ukbb	allcancer	310793	rs816677	-0.0260377	0.0654194	0.690622
height_ukbb	allcancer	310793	rs817300	0.0640126	0.0284883	0.0246413
height_ukbb	allcancer	310793	rs817566	0.044292	0.0836579	0.596499
height_ukbb	allcancer	310793	rs8192297	-0.138087	0.0976845	0.15748
height_ukbb	allcancer	310793	rs822530	0.00961714	0.030286	0.750831
height_ukbb	allcancer	310793	rs823114	0.17971	0.0556133	0.00123177
height_ukbb	allcancer	310793	rs828610	-0.0569596	0.111584	0.609726
height_ukbb	allcancer	310793	rs831710	-0.0668129	0.109899	0.54322
height_ukbb	allcancer	310793	rs837500	-0.00882172	0.0988831	0.928912
height_ukbb	allcancer	310793	rs842050	0.00971776	0.0973635	0.920496
height_ukbb	allcancer	310793	rs843743	0.0216604	0.0782419	0.781904
height_ukbb	allcancer	310793	rs848602	0.00120592	0.0522835	0.981598
height_ukbb	allcancer	310793	rs852928	0.10658	0.0790859	0.177772
height_ukbb	allcancer	310793	rs853168	-0.140246	0.0979721	0.15229
height_ukbb	allcancer	310793	rs855206	0.011981	0.0635175	0.850387
height_ukbb	allcancer	310793	rs8556	-0.12983	0.0759654	0.0874375
height_ukbb	allcancer	310793	rs856529	-0.181043	0.101659	0.0749323
height_ukbb	allcancer	310793	rs862041	-0.0483667	0.0423956	0.253935
height_ukbb	allcancer	310793	rs863855	0.0320174	0.100587	0.750253
height_ukbb	allcancer	310793	rs868969	0.0793031	0.104322	0.447151
height_ukbb	allcancer	310793	rs870526	-0.106346	0.0825514	0.197662
height_ukbb	allcancer	310793	rs872440	-0.168772	0.0594411	0.00452097
height_ukbb	allcancer	310793	rs876122	-0.00764472	0.0562833	0.891959
height_ukbb	allcancer	310793	rs876531	0.0019063	0.0499973	0.969586
height_ukbb	allcancer	310793	rs878177	0.0388258	0.0656268	0.554108
height_ukbb	allcancer	310793	rs878639	-0.0208967	0.0162188	0.197599
height_ukbb	allcancer	310793	rs878971	0.00696412	0.0761822	0.927164
height_ukbb	allcancer	310793	rs878995	0.0551298	0.102189	0.589551
height_ukbb	allcancer	310793	rs8922	-0.0358403	0.0991172	0.717655
height_ukbb	allcancer	310793	rs897294	-0.013966	0.0549401	0.799338
height_ukbb	allcancer	310793	rs898103	-0.00185228	0.104743	0.985891
height_ukbb	allcancer	310793	rs899040	0.00586229	0.0868312	0.946173
height_ukbb	allcancer	310793	rs911347	0.0812632	0.107086	0.447938
height_ukbb	allcancer	310793	rs9314323	0.0463283	0.0740818	0.53173
height_ukbb	allcancer	310793	rs931963	-0.117703	0.0979038	0.229276
height_ukbb	allcancer	310793	rs9321266	0.0552347	0.0420384	0.188876
height_ukbb	allcancer	310793	rs9327336	0.0414204	0.0711576	0.560503
height_ukbb	allcancer	310793	rs9330462	-0.00306755	0.0722667	0.966142
height_ukbb	allcancer	310793	rs933561	-0.00507745	0.0726361	0.944271
height_ukbb	allcancer	310793	rs9340874	-0.111664	0.114883	0.331061
height_ukbb	allcancer	310793	rs934247	0.123813	0.0678004	0.0678291
height_ukbb	allcancer	310793	rs9345893	0.220226	0.0998451	0.0274063
height_ukbb	allcancer	310793	rs9364192	-0.0350834	0.0603427	0.560969
height_ukbb	allcancer	310793	rs9379084	-0.0716264	0.0430264	0.0959714
height_ukbb	allcancer	310793	rs9392366	0.113247	0.0622707	0.0689679
height_ukbb	allcancer	310793	rs9398171	0.0454776	0.0488147	0.351524
height_ukbb	allcancer	310793	rs9410916	-0.0259849	0.047619	0.585284
height_ukbb	allcancer	310793	rs941346	0.16266	0.0887957	0.0669741
height_ukbb	allcancer	310793	rs941873	-0.0207312	0.0366647	0.571784
height_ukbb	allcancer	310793	rs9435731	0.0409438	0.028565	0.151757
height_ukbb	allcancer	310793	rs9447538	-0.183551	0.0707265	0.00945317
[truncated: 55 more rows]

## Sheet: overall_cancer_males
exposure	outcome	samplesize	SNP	b	se	p
height_ukbb	male_allcancer	153158	rs10010325	0.0528249	0.0531454	0.320238
height_ukbb	male_allcancer	153158	rs10013696	0.04136	0.146887	0.778267
height_ukbb	male_allcancer	153158	rs10026203	-0.25647	0.150176	0.0876744
height_ukbb	male_allcancer	153158	rs10026360	0.00721246	0.139294	0.958705
height_ukbb	male_allcancer	153158	rs10031777	0.0910452	0.0888656	0.305587
height_ukbb	male_allcancer	153158	rs10033019	0.204544	0.133554	0.125635
height_ukbb	male_allcancer	153158	rs10037512	0.00829496	0.0610652	0.89195
height_ukbb	male_allcancer	153158	rs10043875	0.0998964	0.167552	0.551034
height_ukbb	male_allcancer	153158	rs1004664	-0.0819489	0.114051	0.47243
height_ukbb	male_allcancer	153158	rs10050427	-0.0235789	0.0919184	0.79755
height_ukbb	male_allcancer	153158	rs10051199	0.0986571	0.175192	0.573341
height_ukbb	male_allcancer	153158	rs1005502	-0.104825	0.160645	0.514062
height_ukbb	male_allcancer	153158	rs10059884	-0.0203141	0.0456832	0.656556
height_ukbb	male_allcancer	153158	rs10060053	0.0335653	0.0984845	0.733241
height_ukbb	male_allcancer	153158	rs10064373	0.0263328	0.168899	0.876105
height_ukbb	male_allcancer	153158	rs1006660	0.0652413	0.135039	0.629004
height_ukbb	male_allcancer	153158	rs10073495	-0.0189756	0.137318	0.890093
height_ukbb	male_allcancer	153158	rs1007358	-0.0478492	0.0773023	0.535924
height_ukbb	male_allcancer	153158	rs10075659	-0.0574024	0.0696461	0.409825
height_ukbb	male_allcancer	153158	rs10079334	-0.0513421	0.0805278	0.523754
height_ukbb	male_allcancer	153158	rs10082476	-0.0542704	0.0748205	0.468243
height_ukbb	male_allcancer	153158	rs10102807	-0.0658048	0.110745	0.552378
height_ukbb	male_allcancer	153158	rs10110223	-0.169213	0.0873011	0.05259
height_ukbb	male_allcancer	153158	rs10110827	-0.0670227	0.134568	0.618442
height_ukbb	male_allcancer	153158	rs10125137	-0.064159	0.118293	0.587562
height_ukbb	male_allcancer	153158	rs10129429	0.0375837	0.0555204	0.498447
height_ukbb	male_allcancer	153158	rs10129511	-0.0341586	0.15115	0.821208
height_ukbb	male_allcancer	153158	rs10131337	0.0864664	0.0952125	0.363804
height_ukbb	male_allcancer	153158	rs10137320	-0.192048	0.164678	0.243532
height_ukbb	male_allcancer	153158	rs10139746	-0.126888	0.083802	0.12999
height_ukbb	male_allcancer	153158	rs10152595	0.183413	0.149184	0.218907
height_ukbb	male_allcancer	153158	rs10165255	0.135207	0.0758152	0.0745259
height_ukbb	male_allcancer	153158	rs10178915	-0.163972	0.134255	0.221955
height_ukbb	male_allcancer	153158	rs10189857	0.00745499	0.147698	0.959744
height_ukbb	male_allcancer	153158	rs10193943	0.147863	0.129126	0.252164
height_ukbb	male_allcancer	153158	rs10197384	0.0951471	0.154934	0.539139
height_ukbb	male_allcancer	153158	rs10202181	-0.0603162	0.132664	0.649357
height_ukbb	male_allcancer	153158	rs10202701	0.0607501	0.0659231	0.356774
height_ukbb	male_allcancer	153158	rs10202845	0.0616086	0.104418	0.555178
height_ukbb	male_allcancer	153158	rs10208141	-0.222181	0.13928	0.110665
height_ukbb	male_allcancer	153158	rs10221933	-0.122604	0.0958697	0.200947
height_ukbb	male_allcancer	153158	rs10224061	-0.0512517	0.148409	0.729839
height_ukbb	male_allcancer	153158	rs10230506	0.0562004	0.100484	0.575959
height_ukbb	male_allcancer	153158	rs1023430	0.132035	0.163734	0.420015
height_ukbb	male_allcancer	153158	rs10236314	0.0847763	0.133276	0.524713
height_ukbb	male_allcancer	153158	rs10260677	0.0956988	0.0836764	0.252758
height_ukbb	male_allcancer	153158	rs10280939	0.0627558	0.0819089	0.443578
height_ukbb	male_allcancer	153158	rs1031521	-0.244725	0.128581	0.0570042
height_ukbb	male_allcancer	153158	rs10403206	-0.107991	0.118066	0.360367
height_ukbb	male_allcancer	153158	rs10405035	0.062233	0.160558	0.698309
height_ukbb	male_allcancer	153158	rs10415893	-0.298812	0.128562	0.0201119
height_ukbb	male_allcancer	153158	rs10429558	-0.112353	0.140366	0.42346
height_ukbb	male_allcancer	153158	rs1043413	-0.0187226	0.0662303	0.777415
height_ukbb	male_allcancer	153158	rs1043515	-0.00171517	0.0748099	0.981708
height_ukbb	male_allcancer	153158	rs10437068	0.209382	0.153313	0.172027
height_ukbb	male_allcancer	153158	rs1044252	0.16336	0.0578406	0.00473811
height_ukbb	male_allcancer	153158	rs1044322	-0.0663184	0.114671	0.563038
height_ukbb	male_allcancer	153158	rs10448110	-0.0566054	0.131986	0.668015
height_ukbb	male_allcancer	153158	rs10458379	0.0169013	0.12704	0.894163
height_ukbb	male_allcancer	153158	rs10465675	0.0646132	0.0887311	0.466496
height_ukbb	male_allcancer	153158	rs1047469	0.119581	0.154524	0.439011
height_ukbb	male_allcancer	153158	rs10476080	0.284925	0.160156	0.0752324
height_ukbb	male_allcancer	153158	rs10483727	-0.00706912	0.0439869	0.872322
height_ukbb	male_allcancer	153158	rs10492391	-0.143274	0.149917	0.339228
height_ukbb	male_allcancer	153158	rs10492436	0.0636983	0.119328	0.593474
height_ukbb	male_allcancer	153158	rs10496091	0.0859027	0.120412	0.475594
height_ukbb	male_allcancer	153158	rs1049927	0.271601	0.113583	0.016793
height_ukbb	male_allcancer	153158	rs1050969	0.011859	0.165517	0.942882
height_ukbb	male_allcancer	153158	rs10511323	0.0445227	0.139571	0.749728
height_ukbb	male_allcancer	153158	rs1051547	-0.123281	0.13079	0.345895
height_ukbb	male_allcancer	153158	rs10516446	-0.197832	0.126399	0.117552
height_ukbb	male_allcancer	153158	rs1052256	-0.0506604	0.0814048	0.533727
height_ukbb	male_allcancer	153158	rs1058319	0.752052	0.163788	4.39806e-06
height_ukbb	male_allcancer	153158	rs1061651	-0.0852812	0.138163	0.537069
height_ukbb	male_allcancer	153158	rs10737515	-0.0418072	0.150955	0.781818
height_ukbb	male_allcancer	153158	rs10738659	0.193823	0.159247	0.223556
height_ukbb	male_allcancer	153158	rs10743108	0.27096	0.15763	0.085621
height_ukbb	male_allcancer	153158	rs10744060	-0.217595	0.104922	0.0380913
height_ukbb	male_allcancer	153158	rs10746837	-0.194862	0.0632571	0.00206669
height_ukbb	male_allcancer	153158	rs10756794	0.0497362	0.105573	0.637564
height_ukbb	male_allcancer	153158	rs10761129	-0.0551009	0.0908962	0.544385
height_ukbb	male_allcancer	153158	rs10761256	-0.0345534	0.112012	0.757718
height_ukbb	male_allcancer	153158	rs1076144	0.2136	0.146802	0.145663
height_ukbb	male_allcancer	153158	rs10765754	0.0528747	0.136199	0.697857
height_ukbb	male_allcancer	153158	rs10766059	0.101283	0.108534	0.350719
height_ukbb	male_allcancer	153158	rs10770700	-0.0592992	0.0800807	0.459001
height_ukbb	male_allcancer	153158	rs10773100	-0.0153751	0.148658	0.917625
height_ukbb	male_allcancer	153158	rs1077418	0.282143	0.125266	0.0243008
height_ukbb	male_allcancer	153158	rs10775487	-0.0273742	0.127313	0.829755
height_ukbb	male_allcancer	153158	rs10777858	0.276642	0.144117	0.0549129
height_ukbb	male_allcancer	153158	rs10780116	0.0123482	0.148483	0.933723
height_ukbb	male_allcancer	153158	rs10787453	-0.194742	0.17594	0.268353
height_ukbb	male_allcancer	153158	rs10787476	0.00637437	0.144331	0.964773
height_ukbb	male_allcancer	153158	rs10787526	-0.136647	0.127731	0.284709
height_ukbb	male_allcancer	153158	rs10797922	0.180662	0.146419	0.217251
height_ukbb	male_allcancer	153158	rs10817086	0.163197	0.154586	0.291102
height_ukbb	male_allcancer	153158	rs10817185	-0.135593	0.0963515	0.159345
height_ukbb	male_allcancer	153158	rs10817582	0.0724415	0.105877	0.493847
height_ukbb	male_allcancer	153158	rs10818578	0.0506028	0.157639	0.748207
height_ukbb	male_allcancer	153158	rs10821299	-0.103532	0.0985137	0.293284
height_ukbb	male_allcancer	153158	rs10821746	-0.0157208	0.122736	0.89808
height_ukbb	male_allcancer	153158	rs10826579	-0.172151	0.123601	0.16368
height_ukbb	male_allcancer	153158	rs10838535	0.148144	0.143158	0.30075
height_ukbb	male_allcancer	153158	rs10840115	0.151368	0.146702	0.302165
height_ukbb	male_allcancer	153158	rs10846657	0.0741102	0.065691	0.259251
height_ukbb	male_allcancer	153158	rs10847415	0.00273275	0.0866245	0.974833
height_ukbb	male_allcancer	153158	rs10857472	-0.211864	0.143403	0.139568
height_ukbb	male_allcancer	153158	rs10861678	-0.0637102	0.0920949	0.48907
height_ukbb	male_allcancer	153158	rs10865308	-0.0387978	0.079268	0.624523
height_ukbb	male_allcancer	153158	rs10870597	-0.00182134	0.0741632	0.980407
height_ukbb	male_allcancer	153158	rs10878984	0.0353034	0.0492211	0.473225
height_ukbb	male_allcancer	153158	rs10881893	0.0639874	0.100405	0.523934
height_ukbb	male_allcancer	153158	rs10883936	0.32043	0.15179	0.0347721
height_ukbb	male_allcancer	153158	rs10893812	-0.02415	0.103356	0.81525
height_ukbb	male_allcancer	153158	rs10896402	0.0277286	0.0839072	0.741047
height_ukbb	male_allcancer	153158	rs10898445	-0.0360907	0.169155	0.831047
height_ukbb	male_allcancer	153158	rs10899133	-0.284136	0.145143	0.0502738
height_ukbb	male_allcancer	153158	rs10901216	0.0680971	0.0553705	0.218755
height_ukbb	male_allcancer	153158	rs10901809	-0.10869	0.104295	0.297347
height_ukbb	male_allcancer	153158	rs10905048	-0.307832	0.159608	0.0537708
height_ukbb	male_allcancer	153158	rs10906841	0.220023	0.152491	0.149059
height_ukbb	male_allcancer	153158	rs10908505	0.300302	0.149695	0.0448465
height_ukbb	male_allcancer	153158	rs10913200	0.190534	0.0725343	0.00861886
height_ukbb	male_allcancer	153158	rs10917502	-0.042782	0.127063	0.736344
height_ukbb	male_allcancer	153158	rs10922478	0.0165454	0.0629557	0.792697
height_ukbb	male_allcancer	153158	rs10933548	-0.202735	0.103483	0.0500997
height_ukbb	male_allcancer	153158	rs10933596	-0.148325	0.145672	0.308576
height_ukbb	male_allcancer	153158	rs10935179	-0.371114	0.150334	0.0135643
height_ukbb	male_allcancer	153158	rs10939485	-0.115385	0.106181	0.277177
height_ukbb	male_allcancer	153158	rs10943730	-0.0437783	0.0735228	0.551551
height_ukbb	male_allcancer	153158	rs10943915	-0.039921	0.103953	0.700957
height_ukbb	male_allcancer	153158	rs10945540	0.265545	0.0829692	0.00137176
height_ukbb	male_allcancer	153158	rs10954398	-0.0208025	0.146266	0.886904
height_ukbb	male_allcancer	153158	rs10955024	0.104776	0.161128	0.515522
height_ukbb	male_allcancer	153158	rs10963680	-0.0721561	0.12556	0.565511
height_ukbb	male_allcancer	153158	rs10974438	0.17688	0.145698	0.224742
height_ukbb	male_allcancer	153158	rs10989414	-0.0415143	0.132822	0.754618
height_ukbb	male_allcancer	153158	rs10993460	-0.0466632	0.0793708	0.55659
height_ukbb	male_allcancer	153158	rs10994004	0.252845	0.125456	0.0438625
height_ukbb	male_allcancer	153158	rs10995345	0.03402	0.0893026	0.703239
height_ukbb	male_allcancer	153158	rs11012723	0.216099	0.153737	0.159831
height_ukbb	male_allcancer	153158	rs11013071	0.167941	0.13687	0.219818
height_ukbb	male_allcancer	153158	rs11014285	0.0182797	0.0898854	0.838848
height_ukbb	male_allcancer	153158	rs11024636	0.0924345	0.149321	0.535896
height_ukbb	male_allcancer	153158	rs11024743	-0.0817941	0.0846882	0.334131
height_ukbb	male_allcancer	153158	rs11039255	0.0709923	0.0642061	0.268859
height_ukbb	male_allcancer	153158	rs11047211	-0.150497	0.160539	0.348529
height_ukbb	male_allcancer	153158	rs11049204	-0.178656	0.123145	0.146841
height_ukbb	male_allcancer	153158	rs11049575	0.0480506	0.0466454	0.302951
height_ukbb	male_allcancer	153158	rs11057239	-0.13898	0.158117	0.379418
height_ukbb	male_allcancer	153158	rs11063069	0.166863	0.15875	0.293213
height_ukbb	male_allcancer	153158	rs11073953	-0.00993997	0.148395	0.946595
height_ukbb	male_allcancer	153158	rs11076175	0.0717167	0.163999	0.661894
height_ukbb	male_allcancer	153158	rs11077357	0.16993	0.162196	0.294783
height_ukbb	male_allcancer	153158	rs11077397	-0.0175658	0.109888	0.872998
height_ukbb	male_allcancer	153158	rs11080173	0.052979	0.102086	0.603784
height_ukbb	male_allcancer	153158	rs11102520	-0.0326811	0.0924037	0.72358
height_ukbb	male_allcancer	153158	rs11107062	0.00554432	0.117891	0.96249
height_ukbb	male_allcancer	153158	rs11107267	0.012703	0.109715	0.907826
height_ukbb	male_allcancer	153158	rs11111287	0.242053	0.163822	0.139533
height_ukbb	male_allcancer	153158	rs11121529	-0.0622795	0.141107	0.658949
height_ukbb	male_allcancer	153158	rs111246591	0.0295193	0.155319	0.849265
height_ukbb	male_allcancer	153158	rs111299622	0.0902453	0.125538	0.472221
height_ukbb	male_allcancer	153158	rs111391498	0.119261	0.0848352	0.159785
height_ukbb	male_allcancer	153158	rs11144779	0.101445	0.119587	0.396273
height_ukbb	male_allcancer	153158	rs111487243	-0.122158	0.172168	0.477997
height_ukbb	male_allcancer	153158	rs111550108	0.0162568	0.135485	0.904491
height_ukbb	male_allcancer	153158	rs11160173	-0.115704	0.17534	0.509329
height_ukbb	male_allcancer	153158	rs111605473	-0.000888518	0.10123	0.992997
height_ukbb	male_allcancer	153158	rs11164928	-0.302337	0.167531	0.0711275
height_ukbb	male_allcancer	153158	rs11171803	0.0205047	0.0940681	0.827447
height_ukbb	male_allcancer	153158	rs11172371	-0.030709	0.0839474	0.714505
height_ukbb	male_allcancer	153158	rs111737248	0.0512714	0.139813	0.713833
height_ukbb	male_allcancer	153158	rs11175899	-0.0605518	0.095952	0.527999
height_ukbb	male_allcancer	153158	rs11175919	0.210359	0.164487	0.200939
height_ukbb	male_allcancer	153158	rs11176024	0.163535	0.102328	0.110009
height_ukbb	male_allcancer	153158	rs111810009	0.16584	0.139482	0.23445
height_ukbb	male_allcancer	153158	rs111857062	-0.0117093	0.164727	0.943332
height_ukbb	male_allcancer	153158	rs11188601	-0.0718727	0.0819747	0.380613
height_ukbb	male_allcancer	153158	rs111906841	-0.00143676	0.170005	0.993257
height_ukbb	male_allcancer	153158	rs11191786	0.199008	0.0942662	0.0347613
height_ukbb	male_allcancer	153158	rs111984297	-0.266909	0.118299	0.0240569
height_ukbb	male_allcancer	153158	rs11198821	-0.143284	0.101782	0.159202
height_ukbb	male_allcancer	153158	rs11198898	0.0407206	0.0711854	0.567298
height_ukbb	male_allcancer	153158	rs112000748	-0.107577	0.127726	0.399649
height_ukbb	male_allcancer	153158	rs11203455	0.118438	0.14198	0.404175
height_ukbb	male_allcancer	153158	rs112041531	-0.00523779	0.127071	0.967121
height_ukbb	male_allcancer	153158	rs11205303	-0.0184274	0.0362447	0.611162
height_ukbb	male_allcancer	153158	rs112072415	-0.189326	0.163523	0.246948
height_ukbb	male_allcancer	153158	rs112082543	-0.0573672	0.152417	0.706631
height_ukbb	male_allcancer	153158	rs11208978	0.0317026	0.100321	0.751993
height_ukbb	male_allcancer	153158	rs112114542	0.0146921	0.155761	0.924852
height_ukbb	male_allcancer	153158	rs112121639	0.290923	0.147004	0.0478146
height_ukbb	male_allcancer	153158	rs112148318	-0.0424454	0.133216	0.750014
height_ukbb	male_allcancer	153158	rs112153300	-0.0198886	0.0869495	0.819073
height_ukbb	male_allcancer	153158	rs11217863	-0.0956835	0.0858386	0.264983
height_ukbb	male_allcancer	153158	rs112234915	-0.0452171	0.113981	0.691584
height_ukbb	male_allcancer	153158	rs11229555	0.190905	0.121125	0.115002
height_ukbb	male_allcancer	153158	rs11240538	0.00710624	0.1224	0.953703
height_ukbb	male_allcancer	153158	rs11247252	-0.0370759	0.102818	0.718401
height_ukbb	male_allcancer	153158	rs11247294	-0.101908	0.12096	0.39951
height_ukbb	male_allcancer	153158	rs112549371	-0.0740167	0.140203	0.597551
height_ukbb	male_allcancer	153158	rs112594996	0.138186	0.0618614	0.0254965
height_ukbb	male_allcancer	153158	rs112597228	-0.0146999	0.134987	0.913283
height_ukbb	male_allcancer	153158	rs11259936	0.0101819	0.0342345	0.766148
height_ukbb	male_allcancer	153158	rs11263456	0.295542	0.173214	0.0879651
height_ukbb	male_allcancer	153158	rs11263465	0.0696395	0.117632	0.553843
height_ukbb	male_allcancer	153158	rs112723784	0.0687312	0.142099	0.628609
height_ukbb	male_allcancer	153158	rs1127392	-0.190645	0.146777	0.193986
height_ukbb	male_allcancer	153158	rs112837743	0.0941819	0.160915	0.558352
height_ukbb	male_allcancer	153158	rs112867328	-0.0802003	0.0928378	0.387656
height_ukbb	male_allcancer	153158	rs1129	-0.440531	0.121238	0.000279482
height_ukbb	male_allcancer	153158	rs112915601	0.0935935	0.107421	0.383601
height_ukbb	male_allcancer	153158	rs112949165	0.0212503	0.10246	0.835698
height_ukbb	male_allcancer	153158	rs112957890	-0.204706	0.108992	0.0603576
height_ukbb	male_allcancer	153158	rs113014817	-0.0856432	0.145514	0.556158
height_ukbb	male_allcancer	153158	rs113028115	0.0880278	0.103152	0.39345
height_ukbb	male_allcancer	153158	rs113126152	0.061146	0.103983	0.556505
height_ukbb	male_allcancer	153158	rs113252144	-0.00111526	0.0918129	0.990308
height_ukbb	male_allcancer	153158	rs113262579	0.0103394	0.147682	0.944185
height_ukbb	male_allcancer	153158	rs113382956	0.20996	0.116493	0.0714917
height_ukbb	male_allcancer	153158	rs113416086	-0.0286868	0.15373	0.851971
height_ukbb	male_allcancer	153158	rs113769118	-0.147058	0.151422	0.331459
height_ukbb	male_allcancer	153158	rs113785658	0.00697618	0.156266	0.964392
height_ukbb	male_allcancer	153158	rs1138345	0.20654	0.163175	0.205601
height_ukbb	male_allcancer	153158	rs114165349	0.0332701	0.108144	0.758351
height_ukbb	male_allcancer	153158	rs114203661	0.323686	0.0993792	0.00112562
height_ukbb	male_allcancer	153158	rs114303975	-0.175342	0.158597	0.268908
height_ukbb	male_allcancer	153158	rs114493545	0.134804	0.140296	0.336622
height_ukbb	male_allcancer	153158	rs114534742	-0.169459	0.174873	0.332525
height_ukbb	male_allcancer	153158	rs114635781	0.235429	0.178128	0.186272
height_ukbb	male_allcancer	153158	rs114733527	-0.239579	0.167309	0.152156
height_ukbb	male_allcancer	153158	rs1148413	0.0670835	0.131529	0.610031
height_ukbb	male_allcancer	153158	rs114866397	0.112663	0.0853187	0.186668
height_ukbb	male_allcancer	153158	rs114885387	0.0393851	0.137658	0.774796
height_ukbb	male_allcancer	153158	rs1149048	0.117085	0.142928	0.412681
height_ukbb	male_allcancer	153158	rs115217609	-0.169634	0.139185	0.222933
height_ukbb	male_allcancer	153158	rs115396057	-0.000621217	0.167811	0.997046
height_ukbb	male_allcancer	153158	rs11540321	-0.100824	0.105556	0.339491
height_ukbb	male_allcancer	153158	rs11545169	-0.0533601	0.109594	0.626336
height_ukbb	male_allcancer	153158	rs11545700	0.0872329	0.120447	0.468917
height_ukbb	male_allcancer	153158	rs115498328	0.0127328	0.0939496	0.892194
height_ukbb	male_allcancer	153158	rs11555134	0.0999596	0.11993	0.404571
height_ukbb	male_allcancer	153158	rs11556218	0.0123386	0.119422	0.91771
height_ukbb	male_allcancer	153158	rs11556924	0.0429414	0.108485	0.692232
height_ukbb	male_allcancer	153158	rs1155786	-0.067359	0.136995	0.622939
height_ukbb	male_allcancer	153158	rs11558336	0.035403	0.129545	0.784633
height_ukbb	male_allcancer	153158	rs115615989	0.101572	0.0969143	0.294612
height_ukbb	male_allcancer	153158	rs1156242	0.0631921	0.0872837	0.469075
height_ukbb	male_allcancer	153158	rs11575580	0.0304091	0.13997	0.82801
height_ukbb	male_allcancer	153158	rs11576360	-0.0883253	0.113487	0.436399
height_ukbb	male_allcancer	153158	rs115772341	-0.0583256	0.142925	0.68321
height_ukbb	male_allcancer	153158	rs11578046	-0.0641555	0.0944794	0.497111
height_ukbb	male_allcancer	153158	rs1158026	-0.138417	0.12046	0.250526
height_ukbb	male_allcancer	153158	rs115809048	0.10506	0.153412	0.493457
height_ukbb	male_allcancer	153158	rs11581328	0.0661056	0.109407	0.545698
height_ukbb	male_allcancer	153158	rs115866594	0.0597468	0.131464	0.649489
height_ukbb	male_allcancer	153158	rs11588850	0.0455574	0.0500212	0.36242
height_ukbb	male_allcancer	153158	rs11593630	0.048128	0.1002	0.631
height_ukbb	male_allcancer	153158	rs115947878	-0.122928	0.0916527	0.179842
height_ukbb	male_allcancer	153158	rs11600640	0.0809383	0.157223	0.606692
height_ukbb	male_allcancer	153158	rs116022622	0.0602804	0.106324	0.570747
height_ukbb	male_allcancer	153158	rs116052829	-0.0621311	0.137821	0.652126
height_ukbb	male_allcancer	153158	rs116075081	0.0880008	0.130519	0.500161
height_ukbb	male_allcancer	153158	rs116106402	-0.1316	0.148308	0.374892
height_ukbb	male_allcancer	153158	rs11612024	0.0956358	0.127056	0.451626
height_ukbb	male_allcancer	153158	rs11614179	0.147661	0.111715	0.186244
height_ukbb	male_allcancer	153158	rs11614216	0.0164901	0.159674	0.917746
height_ukbb	male_allcancer	153158	rs11615918	-0.0472633	0.109593	0.666278
height_ukbb	male_allcancer	153158	rs11618507	-0.0210707	0.101256	0.835156
height_ukbb	male_allcancer	153158	rs11619222	-0.0796844	0.13241	0.547307
height_ukbb	male_allcancer	153158	rs11620132	0.019002	0.109201	0.861859
height_ukbb	male_allcancer	153158	rs11621360	0.154016	0.138247	0.265253
height_ukbb	male_allcancer	153158	rs11624380	0.190005	0.160091	0.235283
height_ukbb	male_allcancer	153158	rs116302901	-0.00504127	0.0928388	0.956695
height_ukbb	male_allcancer	153158	rs11633371	-0.0498411	0.050323	0.321967
height_ukbb	male_allcancer	153158	rs11634106	-0.0539632	0.117688	0.646574
height_ukbb	male_allcancer	153158	rs11635309	0.0452365	0.055579	0.415694
height_ukbb	male_allcancer	153158	rs11635385	-0.262133	0.141898	0.0646991
height_ukbb	male_allcancer	153158	rs116376456	0.0448395	0.0652625	0.492042
height_ukbb	male_allcancer	153158	rs11638049	-0.0661919	0.150292	0.65963
height_ukbb	male_allcancer	153158	rs116385953	0.0184124	0.149308	0.901855
height_ukbb	male_allcancer	153158	rs11639564	-0.304356	0.141288	0.0312278
height_ukbb	male_allcancer	153158	rs116414748	0.0842206	0.1467	0.565901
height_ukbb	male_allcancer	153158	rs116417701	0.0583225	0.160332	0.716037
height_ukbb	male_allcancer	153158	rs11642740	0.0455622	0.0814648	0.575966
height_ukbb	male_allcancer	153158	rs11645649	-0.073845	0.103415	0.475188
height_ukbb	male_allcancer	153158	rs11646450	0.129143	0.147229	0.380401
height_ukbb	male_allcancer	153158	rs116487956	-0.22508	0.150758	0.135439
height_ukbb	male_allcancer	153158	rs11650182	-0.00312471	0.126376	0.980274
height_ukbb	male_allcancer	153158	rs11652628	0.3448	0.172802	0.046005
height_ukbb	male_allcancer	153158	rs116542483	0.0182828	0.158885	0.90839
height_ukbb	male_allcancer	153158	rs11657101	-0.019414	0.0912516	0.83152
height_ukbb	male_allcancer	153158	rs11663201	0.0393187	0.0824021	0.633251
height_ukbb	male_allcancer	153158	rs116639980	0.0933272	0.129046	0.469551
height_ukbb	male_allcancer	153158	rs11665106	-0.273539	0.158526	0.0844353
height_ukbb	male_allcancer	153158	rs116662954	0.150574	0.0740667	0.0420576
height_ukbb	male_allcancer	153158	rs11674055	0.31329	0.160039	0.0502791
height_ukbb	male_allcancer	153158	rs116807401	0.0104948	0.156749	0.946619
height_ukbb	male_allcancer	153158	rs11681299	0.101054	0.0595354	0.0896252
height_ukbb	male_allcancer	153158	rs116822034	-0.120163	0.135887	0.376541
height_ukbb	male_allcancer	153158	rs116856618	-0.0812421	0.161151	0.614165
height_ukbb	male_allcancer	153158	rs116907394	0.00549284	0.160734	0.972739
height_ukbb	male_allcancer	153158	rs116913103	-0.169983	0.137364	0.215914
height_ukbb	male_allcancer	153158	rs11692134	-0.229945	0.126456	0.0690052
height_ukbb	male_allcancer	153158	rs11697873	-0.155629	0.141442	0.271199
height_ukbb	male_allcancer	153158	rs117081218	-0.00773745	0.0887686	0.930541
height_ukbb	male_allcancer	153158	rs11713601	-0.0836964	0.0991021	0.398364
height_ukbb	male_allcancer	153158	rs11715566	-0.281454	0.137274	0.0403342
height_ukbb	male_allcancer	153158	rs1171614	0.0333194	0.0746946	0.655543
height_ukbb	male_allcancer	153158	rs11718418	0.10123	0.16	0.526935
height_ukbb	male_allcancer	153158	rs11721093	-0.0397374	0.165567	0.810324
height_ukbb	male_allcancer	153158	rs117223734	0.0743479	0.112437	0.508457
height_ukbb	male_allcancer	153158	rs11722554	0.0200172	0.0927052	0.829047
height_ukbb	male_allcancer	153158	rs117246624	0.00918695	0.125514	0.941651
height_ukbb	male_allcancer	153158	rs117247884	0.0212662	0.149093	0.886577
height_ukbb	male_allcancer	153158	rs117276692	0.00290575	0.141717	0.983641
height_ukbb	male_allcancer	153158	rs11727963	0.16747	0.171705	0.329393
height_ukbb	male_allcancer	153158	rs117307365	0.156284	0.155251	0.314103
height_ukbb	male_allcancer	153158	rs11731421	-0.0852592	0.0687205	0.214729
height_ukbb	male_allcancer	153158	rs117327710	-0.105977	0.100707	0.292646
height_ukbb	male_allcancer	153158	rs117338996	0.130375	0.156923	0.406074
height_ukbb	male_allcancer	153158	rs1173730	0.0488324	0.0657821	0.457884
height_ukbb	male_allcancer	153158	rs117406288	-0.0101279	0.130157	0.937976
height_ukbb	male_allcancer	153158	rs117436140	0.0153882	0.135666	0.909692
height_ukbb	male_allcancer	153158	rs11743919	0.17477	0.119136	0.142381
height_ukbb	male_allcancer	153158	rs11748619	0.000381409	0.0701957	0.995665
height_ukbb	male_allcancer	153158	rs117543413	-0.100166	0.0812895	0.217869
height_ukbb	male_allcancer	153158	rs117561482	0.245953	0.140299	0.0795904
height_ukbb	male_allcancer	153158	rs11759345	-0.0259201	0.181332	0.886335
height_ukbb	male_allcancer	153158	rs117767188	0.19314	0.147834	0.191394
height_ukbb	male_allcancer	153158	rs117777720	-0.348443	0.122416	0.00442197
height_ukbb	male_allcancer	153158	rs117785145	0.156331	0.165517	0.344913
height_ukbb	male_allcancer	153158	rs117801489	-0.00358927	0.121339	0.976402
height_ukbb	male_allcancer	153158	rs11780536	-0.2968	0.156683	0.0581898
height_ukbb	male_allcancer	153158	rs117810464	0.154452	0.148127	0.297087
height_ukbb	male_allcancer	153158	rs11781520	-0.274025	0.142335	0.0542032
height_ukbb	male_allcancer	153158	rs11783086	-0.100146	0.092659	0.279785
height_ukbb	male_allcancer	153158	rs11784762	0.0258507	0.0646657	0.689334
height_ukbb	male_allcancer	153158	rs117921201	-0.0281283	0.153813	0.854898
height_ukbb	male_allcancer	153158	rs11794984	-0.110672	0.14421	0.442821
height_ukbb	male_allcancer	153158	rs117997471	0.0537036	0.162645	0.741257
height_ukbb	male_allcancer	153158	rs118043221	-0.0248943	0.156875	0.873914
height_ukbb	male_allcancer	153158	rs118054132	0.0128583	0.164169	0.937571
height_ukbb	male_allcancer	153158	rs11806008	-0.228539	0.105844	0.0308337
height_ukbb	male_allcancer	153158	rs118102869	0.279281	0.153968	0.0696952
height_ukbb	male_allcancer	153158	rs118115924	0.124801	0.134362	0.352973
height_ukbb	male_allcancer	153158	rs118135411	0.0568422	0.165062	0.730568
height_ukbb	male_allcancer	153158	rs118142114	-0.156866	0.158631	0.322725
height_ukbb	male_allcancer	153158	rs11844752	-0.185822	0.134855	0.168221
height_ukbb	male_allcancer	153158	rs11856510	-0.152917	0.161995	0.345187
height_ukbb	male_allcancer	153158	rs11857976	0.102583	0.0852695	0.228957
height_ukbb	male_allcancer	153158	rs11867479	-0.00371552	0.0774242	0.961725
height_ukbb	male_allcancer	153158	rs11869321	-0.0191902	0.106509	0.857016
height_ukbb	male_allcancer	153158	rs11889872	0.0298685	0.151533	0.843742
height_ukbb	male_allcancer	153158	rs11890665	0.201574	0.157696	0.201162
height_ukbb	male_allcancer	153158	rs11896555	0.0586316	0.148283	0.692546
height_ukbb	male_allcancer	153158	rs11903639	0.0806534	0.118904	0.497577
height_ukbb	male_allcancer	153158	rs1190545	0.00738117	0.0996828	0.940973
height_ukbb	male_allcancer	153158	rs11917678	-0.199844	0.134975	0.138713
height_ukbb	male_allcancer	153158	rs11927540	-0.121887	0.0846786	0.150036
height_ukbb	male_allcancer	153158	rs11983409	0.562338	0.165928	0.000701362
height_ukbb	male_allcancer	153158	rs11993265	-0.228299	0.156223	0.143915
height_ukbb	male_allcancer	153158	rs12025127	0.0244188	0.0852393	0.774515
height_ukbb	male_allcancer	153158	rs12028979	-0.0616549	0.165276	0.709116
height_ukbb	male_allcancer	153158	rs12034088	-0.0991765	0.144568	0.492702
height_ukbb	male_allcancer	153158	rs12044039	0.0628569	0.156116	0.687221
height_ukbb	male_allcancer	153158	rs12045331	0.22088	0.181808	0.224399
height_ukbb	male_allcancer	153158	rs12046891	-0.217686	0.157044	0.165704
height_ukbb	male_allcancer	153158	rs12051245	-0.00648186	0.0550206	0.90622
height_ukbb	male_allcancer	153158	rs12055151	-0.104969	0.136932	0.44333
height_ukbb	male_allcancer	153158	rs12074810	-0.0663174	0.0872543	0.447226
height_ukbb	male_allcancer	153158	rs12088601	-0.155459	0.0811984	0.0555494
height_ukbb	male_allcancer	153158	rs12116561	0.0248465	0.164549	0.879978
height_ukbb	male_allcancer	153158	rs12128234	-0.0264149	0.116238	0.820231
height_ukbb	male_allcancer	153158	rs12129705	0.0656894	0.0750475	0.381408
height_ukbb	male_allcancer	153158	rs12133238	0.12744	0.112444	0.257064
height_ukbb	male_allcancer	153158	rs12136023	0.0200654	0.123722	0.871163
height_ukbb	male_allcancer	153158	rs12154695	-0.190166	0.152118	0.211255
height_ukbb	male_allcancer	153158	rs12156265	-0.064333	0.123265	0.601734
height_ukbb	male_allcancer	153158	rs12160073	0.19363	0.137868	0.160182
height_ukbb	male_allcancer	153158	rs12184388	-0.136382	0.161225	0.397602
height_ukbb	male_allcancer	153158	rs12185519	0.0238968	0.0578527	0.67956
height_ukbb	male_allcancer	153158	rs12209223	0.0374949	0.065916	0.569472
height_ukbb	male_allcancer	153158	rs12210988	-0.127712	0.161298	0.428491
height_ukbb	male_allcancer	153158	rs12213021	0.055389	0.145767	0.703959
height_ukbb	male_allcancer	153158	rs12222197	0.0147242	0.109198	0.892739
height_ukbb	male_allcancer	153158	rs12227529	0.307138	0.123888	0.0131692
height_ukbb	male_allcancer	153158	rs12231235	-0.169713	0.148796	0.254047
height_ukbb	male_allcancer	153158	rs12234974	-0.0867825	0.101309	0.391658
height_ukbb	male_allcancer	153158	rs12235468	-0.0142274	0.103188	0.890337
height_ukbb	male_allcancer	153158	rs12238587	-0.0941266	0.133554	0.480944
height_ukbb	male_allcancer	153158	rs12252672	-0.00934638	0.167939	0.955618
height_ukbb	male_allcancer	153158	rs122571	0.0691852	0.135419	0.609423
height_ukbb	male_allcancer	153158	rs12269901	-0.234886	0.139815	0.0929606
height_ukbb	male_allcancer	153158	rs12271773	-0.107003	0.05655	0.0584674
height_ukbb	male_allcancer	153158	rs12306106	-0.0656005	0.128075	0.608509
height_ukbb	male_allcancer	153158	rs12311862	-0.151579	0.123686	0.22038
height_ukbb	male_allcancer	153158	rs12344958	-0.237765	0.156576	0.128881
height_ukbb	male_allcancer	153158	rs12347137	-0.00416248	0.0481403	0.931096
height_ukbb	male_allcancer	153158	rs12347590	0.0231823	0.151268	0.878199
height_ukbb	male_allcancer	153158	rs12348423	0.170275	0.104862	0.104419
height_ukbb	male_allcancer	153158	rs12369123	-0.0438726	0.170308	0.79671
height_ukbb	male_allcancer	153158	rs12371834	0.0879607	0.0631993	0.163983
height_ukbb	male_allcancer	153158	rs12376069	0.291997	0.152533	0.0555789
height_ukbb	male_allcancer	153158	rs12386841	-0.0197763	0.077196	0.79781
height_ukbb	male_allcancer	153158	rs1240697	0.187291	0.148657	0.20771
height_ukbb	male_allcancer	153158	rs12408442	-0.203274	0.157458	0.196714
height_ukbb	male_allcancer	153158	rs12425829	-0.0403452	0.156243	0.796237
height_ukbb	male_allcancer	153158	rs12431227	0.167418	0.1126	0.137059
height_ukbb	male_allcancer	153158	rs12436	-0.0842623	0.131032	0.520182
height_ukbb	male_allcancer	153158	rs12450769	-0.106503	0.136245	0.434391
height_ukbb	male_allcancer	153158	rs12452423	-0.0715284	0.135809	0.598414
height_ukbb	male_allcancer	153158	rs12452505	0.019049	0.0571588	0.738934
height_ukbb	male_allcancer	153158	rs12458675	0.00925643	0.144845	0.949045
height_ukbb	male_allcancer	153158	rs12458880	0.228687	0.127757	0.0734504
height_ukbb	male_allcancer	153158	rs12463674	-0.25456	0.154929	0.100368
height_ukbb	male_allcancer	153158	rs12466227	0.0204045	0.109114	0.85166
height_ukbb	male_allcancer	153158	rs12467963	0.154458	0.141146	0.273817
height_ukbb	male_allcancer	153158	rs12471798	-0.0886848	0.171426	0.604922
height_ukbb	male_allcancer	153158	rs12478285	0.158102	0.144523	0.273974
height_ukbb	male_allcancer	153158	rs12482831	-0.00677353	0.101767	0.946933
height_ukbb	male_allcancer	153158	rs12488636	-0.106745	0.14285	0.454911
height_ukbb	male_allcancer	153158	rs12492717	0.104981	0.104697	0.315999
height_ukbb	male_allcancer	153158	rs12497944	-0.0463414	0.129077	0.719579
height_ukbb	male_allcancer	153158	rs1250026	0.0788043	0.113682	0.488183
height_ukbb	male_allcancer	153158	rs12513481	0.0186961	0.0746541	0.80225
height_ukbb	male_allcancer	153158	rs12522465	0.0909012	0.137615	0.508902
height_ukbb	male_allcancer	153158	rs12525006	0.0390965	0.147277	0.790653
height_ukbb	male_allcancer	153158	rs12526105	0.247692	0.151039	0.101021
height_ukbb	male_allcancer	153158	rs12533527	0.0057316	0.103709	0.955926
height_ukbb	male_allcancer	153158	rs12534093	0.0496643	0.0522674	0.342013
height_ukbb	male_allcancer	153158	rs12534399	0.0395129	0.136428	0.772104
height_ukbb	male_allcancer	153158	rs12540617	-0.187926	0.146641	0.200004
height_ukbb	male_allcancer	153158	rs12561781	0.084481	0.118451	0.475713
height_ukbb	male_allcancer	153158	rs12569940	-0.152528	0.127957	0.233253
height_ukbb	male_allcancer	153158	rs12587790	-0.0621595	0.112201	0.579578
height_ukbb	male_allcancer	153158	rs12591578	0.136788	0.136142	0.315019
height_ukbb	male_allcancer	153158	rs12601850	0.00681682	0.095582	0.943144
height_ukbb	male_allcancer	153158	rs1260326	0.00294217	0.0875929	0.973205
height_ukbb	male_allcancer	153158	rs12609634	0.137764	0.162596	0.396842
height_ukbb	male_allcancer	153158	rs12615789	0.102434	0.163215	0.530263
height_ukbb	male_allcancer	153158	rs12621918	-0.0976068	0.114365	0.393401
height_ukbb	male_allcancer	153158	rs12647138	0.0856633	0.110903	0.439866
height_ukbb	male_allcancer	153158	rs12648093	0.154331	0.0950091	0.104294
height_ukbb	male_allcancer	153158	rs1265083	-0.0428744	0.0871403	0.622709
height_ukbb	male_allcancer	153158	rs12669267	0.0930001	0.0920241	0.312205
height_ukbb	male_allcancer	153158	rs12675919	-0.15254	0.147936	0.302486
height_ukbb	male_allcancer	153158	rs12681364	-0.217069	0.154632	0.160386
height_ukbb	male_allcancer	153158	rs12683776	0.0142954	0.077792	0.854198
height_ukbb	male_allcancer	153158	rs12694369	0.262214	0.167861	0.118267
height_ukbb	male_allcancer	153158	rs12696620	0.145789	0.147658	0.323477
height_ukbb	male_allcancer	153158	rs12700446	-0.0410472	0.115578	0.722479
height_ukbb	male_allcancer	153158	rs12708665	0.062613	0.0993121	0.528389
height_ukbb	male_allcancer	153158	rs12714184	0.158578	0.15264	0.298852
height_ukbb	male_allcancer	153158	rs12714401	-0.00772105	0.105065	0.941417
height_ukbb	male_allcancer	153158	rs12726532	0.118714	0.116416	0.307854
height_ukbb	male_allcancer	153158	rs12730973	0.0220229	0.0806284	0.784745
height_ukbb	male_allcancer	153158	rs12732199	0.0819415	0.160737	0.610201
height_ukbb	male_allcancer	153158	rs12736461	-0.0552924	0.162323	0.73338
height_ukbb	male_allcancer	153158	rs12740374	-0.134678	0.133812	0.314189
height_ukbb	male_allcancer	153158	rs12742821	-0.112199	0.089589	0.210434
height_ukbb	male_allcancer	153158	rs12743070	0.0611488	0.0811564	0.451169
height_ukbb	male_allcancer	153158	rs12743493	0.0216954	0.129989	0.867447
height_ukbb	male_allcancer	153158	rs12747351	0.199212	0.157518	0.205981
height_ukbb	male_allcancer	153158	rs12762783	-0.0398371	0.144474	0.782749
height_ukbb	male_allcancer	153158	rs12764498	0.086022	0.067185	0.200413
height_ukbb	male_allcancer	153158	rs12767769	0.0513817	0.0853655	0.547239
height_ukbb	male_allcancer	153158	rs12771562	0.1581	0.153371	0.302619
height_ukbb	male_allcancer	153158	rs12781626	-0.19652	0.158595	0.215299
height_ukbb	male_allcancer	153158	rs12811171	-0.0670724	0.0620617	0.279813
height_ukbb	male_allcancer	153158	rs12821447	-0.0251589	0.162973	0.877314
height_ukbb	male_allcancer	153158	rs12823620	-0.0307981	0.092476	0.739105
height_ukbb	male_allcancer	153158	rs1283207	0.0720485	0.138452	0.602795
height_ukbb	male_allcancer	153158	rs12875139	-0.0498449	0.106003	0.638196
height_ukbb	male_allcancer	153158	rs12903859	-0.0863417	0.120858	0.474977
height_ukbb	male_allcancer	153158	rs12907384	0.00974866	0.0798543	0.902835
height_ukbb	male_allcancer	153158	rs12907693	-0.0517125	0.139881	0.711613
height_ukbb	male_allcancer	153158	rs12908794	0.00452123	0.153728	0.976537
height_ukbb	male_allcancer	153158	rs12910916	-0.309365	0.145411	0.033377
height_ukbb	male_allcancer	153158	rs12941465	0.254048	0.141177	0.0719394
height_ukbb	male_allcancer	153158	rs1294542	-0.0160696	0.163871	0.921883
height_ukbb	male_allcancer	153158	rs12948439	-0.055263	0.0542485	0.308344
height_ukbb	male_allcancer	153158	rs12951372	-0.143001	0.155173	0.356761
height_ukbb	male_allcancer	153158	rs12964	0.0738194	0.157435	0.63915
height_ukbb	male_allcancer	153158	rs12968652	-0.080282	0.0795238	0.312719
height_ukbb	male_allcancer	153158	rs12985850	0.0612519	0.0468941	0.191494
height_ukbb	male_allcancer	153158	rs12989676	-0.0829938	0.106694	0.436649
height_ukbb	male_allcancer	153158	rs12994989	-0.0232461	0.154954	0.880749
height_ukbb	male_allcancer	153158	rs129963	0.106056	0.142856	0.457846
height_ukbb	male_allcancer	153158	rs12996912	0.116864	0.0892876	0.190585
height_ukbb	male_allcancer	153158	rs12999972	0.223302	0.155437	0.150829
height_ukbb	male_allcancer	153158	rs13008101	0.0359048	0.119182	0.763216
height_ukbb	male_allcancer	153158	rs13014796	0.0244285	0.112681	0.82837
height_ukbb	male_allcancer	153158	rs13028800	-0.163036	0.173851	0.348352
height_ukbb	male_allcancer	153158	rs13036495	0.00972021	0.113854	0.931964
height_ukbb	male_allcancer	153158	rs13037515	-0.180635	0.096752	0.0619031
height_ukbb	male_allcancer	153158	rs13041213	0.0273427	0.0563143	0.627295
height_ukbb	male_allcancer	153158	rs13042511	-0.0800461	0.16663	0.630956
height_ukbb	male_allcancer	153158	rs13043958	0.370146	0.171069	0.0304851
height_ukbb	male_allcancer	153158	rs13050456	-0.0271767	0.0777596	0.726717
height_ukbb	male_allcancer	153158	rs13051496	0.107551	0.0949747	0.257459
height_ukbb	male_allcancer	153158	rs13107325	-0.117406	0.0975723	0.228873
height_ukbb	male_allcancer	153158	rs13108218	-0.0205839	0.0854341	0.809607
height_ukbb	male_allcancer	153158	rs13108250	0.0246519	0.160007	0.877557
height_ukbb	male_allcancer	153158	rs13115570	0.277898	0.109418	0.0110921
height_ukbb	male_allcancer	153158	rs13116303	-0.0915328	0.144406	0.526173
height_ukbb	male_allcancer	153158	rs13119535	-0.218683	0.140312	0.119103
height_ukbb	male_allcancer	153158	rs13136755	0.0906805	0.129242	0.482908
height_ukbb	male_allcancer	153158	rs13141	-0.246231	0.105728	0.0198641
height_ukbb	male_allcancer	153158	rs1314913	-0.00756155	0.0927122	0.934997
height_ukbb	male_allcancer	153158	rs13150827	0.329624	0.144863	0.0228807
height_ukbb	male_allcancer	153158	rs13163838	-0.000865782	0.151564	0.995442
height_ukbb	male_allcancer	153158	rs13170853	-0.181802	0.157038	0.24699
height_ukbb	male_allcancer	153158	rs13183901	0.0578238	0.0661321	0.381918
height_ukbb	male_allcancer	153158	rs1319012	0.0870105	0.0606528	0.151411
height_ukbb	male_allcancer	153158	rs13192249	-0.0186744	0.0789522	0.813023
height_ukbb	male_allcancer	153158	rs13200945	0.0925341	0.129125	0.473606
height_ukbb	male_allcancer	153158	rs13212930	-0.0725309	0.0916853	0.428894
height_ukbb	male_allcancer	153158	rs13222153	-0.258897	0.137019	0.0588256
height_ukbb	male_allcancer	153158	rs13224557	-0.0796864	0.134632	0.553929
height_ukbb	male_allcancer	153158	rs13244629	0.128115	0.132246	0.332662
height_ukbb	male_allcancer	153158	rs13255519	0.149929	0.135217	0.267515
height_ukbb	male_allcancer	153158	rs13257657	-0.0251894	0.11833	0.831425
height_ukbb	male_allcancer	153158	rs1327124	0.0163566	0.0395241	0.678993
height_ukbb	male_allcancer	153158	rs13291000	0.263662	0.149295	0.0773877
height_ukbb	male_allcancer	153158	rs1330816	0.0304326	0.107592	0.777292
height_ukbb	male_allcancer	153158	rs13334364	-0.0348343	0.0879422	0.692028
height_ukbb	male_allcancer	153158	rs13389459	-0.197837	0.151626	0.191971
height_ukbb	male_allcancer	153158	rs13393256	0.01229	0.12554	0.922014
height_ukbb	male_allcancer	153158	rs134040	0.125644	0.123989	0.310895
height_ukbb	male_allcancer	153158	rs1346490	-0.0728735	0.137749	0.596784
height_ukbb	male_allcancer	153158	rs1346747	-0.0403964	0.109936	0.713279
height_ukbb	male_allcancer	153158	rs1351438	-0.0496245	0.127874	0.697961
height_ukbb	male_allcancer	153158	rs1352982	-0.0695851	0.120483	0.563568
height_ukbb	male_allcancer	153158	rs1353778	0.0323863	0.121071	0.789086
height_ukbb	male_allcancer	153158	rs136029	0.0414435	0.0954973	0.664306
height_ukbb	male_allcancer	153158	rs137996091	0.00915257	0.15431	0.952703
height_ukbb	male_allcancer	153158	rs138044297	0.0602031	0.141184	0.669804
height_ukbb	male_allcancer	153158	rs138142013	0.0196257	0.115208	0.864735
height_ukbb	male_allcancer	153158	rs1387246	-0.0109104	0.126742	0.9314
height_ukbb	male_allcancer	153158	rs138726259	-0.0845488	0.123187	0.492497
height_ukbb	male_allcancer	153158	rs138726994	-0.0649736	0.184869	0.725245
height_ukbb	male_allcancer	153158	rs138764	-0.0529087	0.127507	0.678181
height_ukbb	male_allcancer	153158	rs138809270	0.021825	0.0553803	0.693512
height_ukbb	male_allcancer	153158	rs138894558	0.065647	0.103531	0.52603
height_ukbb	male_allcancer	153158	rs138937927	-0.103189	0.0934789	0.269647
height_ukbb	male_allcancer	153158	rs138958276	0.138918	0.144912	0.337741
height_ukbb	male_allcancer	153158	rs139030	0.163979	0.140917	0.244562
height_ukbb	male_allcancer	153158	rs139420	0.0839195	0.124975	0.501908
height_ukbb	male_allcancer	153158	rs139627950	0.0506717	0.15699	0.746869
height_ukbb	male_allcancer	153158	rs140371629	0.126474	0.162659	0.436841
height_ukbb	male_allcancer	153158	rs1404300	-0.0390736	0.130698	0.764969
height_ukbb	male_allcancer	153158	rs140574883	0.00559749	0.159443	0.971995
height_ukbb	male_allcancer	153158	rs1406980	-0.178486	0.166322	0.283208
height_ukbb	male_allcancer	153158	rs1407339	-0.124385	0.119714	0.298796
height_ukbb	male_allcancer	153158	rs140736552	0.22002	0.159926	0.168895
height_ukbb	male_allcancer	153158	rs140753094	-0.0450268	0.131838	0.732704
height_ukbb	male_allcancer	153158	rs141107780	-0.166633	0.153784	0.278564
height_ukbb	male_allcancer	153158	rs141288982	0.107683	0.170795	0.528381
height_ukbb	male_allcancer	153158	rs141504727	0.0728685	0.149557	0.626096
height_ukbb	male_allcancer	153158	rs141515562	-0.0626929	0.131305	0.633034
height_ukbb	male_allcancer	153158	rs1418297	-0.109246	0.164767	0.50731
height_ukbb	male_allcancer	153158	rs141925741	0.129301	0.0984245	0.188946
height_ukbb	male_allcancer	153158	rs141942982	-0.141446	0.148252	0.340037
height_ukbb	male_allcancer	153158	rs141956082	0.062738	0.142631	0.660036
height_ukbb	male_allcancer	153158	rs142211382	-0.0840765	0.101261	0.406371
height_ukbb	male_allcancer	153158	rs142302411	0.41412	0.164932	0.0120436
height_ukbb	male_allcancer	153158	rs1424113	-0.214598	0.149991	0.152505
height_ukbb	male_allcancer	153158	rs142611765	-0.149734	0.144099	0.298756
height_ukbb	male_allcancer	153158	rs142615999	0.109844	0.155474	0.479872
height_ukbb	male_allcancer	153158	rs142639234	-0.032349	0.128824	0.801729
height_ukbb	male_allcancer	153158	rs143076454	0.0363598	0.161932	0.822339
height_ukbb	male_allcancer	153158	rs143597074	-0.0787131	0.113605	0.488394
height_ukbb	male_allcancer	153158	rs143612121	0.0658884	0.173325	0.703838
height_ukbb	male_allcancer	153158	rs143653740	0.094262	0.0734243	0.199213
height_ukbb	male_allcancer	153158	rs143840904	0.0321852	0.0453563	0.477947
height_ukbb	male_allcancer	153158	rs143863887	-0.0902352	0.0992676	0.363345
height_ukbb	male_allcancer	153158	rs14403	-0.035127	0.119868	0.769486
height_ukbb	male_allcancer	153158	rs144055372	-0.146294	0.113666	0.198077
height_ukbb	male_allcancer	153158	rs1443749	-0.147077	0.106819	0.168548
height_ukbb	male_allcancer	153158	rs144699164	-0.216037	0.162275	0.183091
height_ukbb	male_allcancer	153158	rs144880220	-0.0771129	0.159644	0.629074
height_ukbb	male_allcancer	153158	rs145153172	0.31313	0.138035	0.0232998
height_ukbb	male_allcancer	153158	rs145213057	-0.200754	0.152028	0.186666
height_ukbb	male_allcancer	153158	rs145225702	-0.0651185	0.136999	0.634558
height_ukbb	male_allcancer	153158	rs145347141	-0.244807	0.137637	0.0752986
height_ukbb	male_allcancer	153158	rs145364349	-0.0022592	0.120901	0.985091
height_ukbb	male_allcancer	153158	rs145520946	0.0335732	0.128447	0.793801
height_ukbb	male_allcancer	153158	rs145629243	0.111955	0.129002	0.385472
height_ukbb	male_allcancer	153158	rs145759532	0.0950106	0.142553	0.505096
height_ukbb	male_allcancer	153158	rs145878042	0.0588468	0.160073	0.713154
height_ukbb	male_allcancer	153158	rs145965565	0.053144	0.063181	0.40027
height_ukbb	male_allcancer	153158	rs146381464	-0.0335484	0.0525614	0.523297
height_ukbb	male_allcancer	153158	rs1464841	0.118914	0.136847	0.384873
height_ukbb	male_allcancer	153158	rs146521951	-0.028714	0.185468	0.876964
height_ukbb	male_allcancer	153158	rs146598159	0.336187	0.147196	0.0223753
height_ukbb	male_allcancer	153158	rs146677409	-0.149163	0.123698	0.227871
height_ukbb	male_allcancer	153158	rs1467048	0.0635091	0.137034	0.643038
height_ukbb	male_allcancer	153158	rs146731857	-0.03777	0.14709	0.797347
height_ukbb	male_allcancer	153158	rs1468527	-0.0575997	0.154046	0.70847
height_ukbb	male_allcancer	153158	rs1469059	0.173869	0.122365	0.155347
height_ukbb	male_allcancer	153158	rs146939415	0.25379	0.102352	0.013154
height_ukbb	male_allcancer	153158	rs147110934	0.0177916	0.0616718	0.772973
height_ukbb	male_allcancer	153158	rs1476097	0.233719	0.116163	0.0442218
height_ukbb	male_allcancer	153158	rs147763767	-0.0963177	0.163298	0.555307
height_ukbb	male_allcancer	153158	rs147849924	0.244339	0.160196	0.127195
height_ukbb	male_allcancer	153158	rs1478576	-0.108186	0.0662517	0.10248
height_ukbb	male_allcancer	153158	rs148000825	0.151809	0.115121	0.187273
height_ukbb	male_allcancer	153158	rs148077549	-0.107364	0.157634	0.495811
height_ukbb	male_allcancer	153158	rs148190310	0.00258707	0.0619478	0.966688
height_ukbb	male_allcancer	153158	rs148320779	0.0966109	0.148857	0.516326
height_ukbb	male_allcancer	153158	rs148454676	-0.187443	0.129553	0.147941
height_ukbb	male_allcancer	153158	rs148501094	0.0595347	0.155629	0.702058
height_ukbb	male_allcancer	153158	rs148630983	-0.22051	0.144958	0.128209
height_ukbb	male_allcancer	153158	rs148749891	-0.0253927	0.14546	0.861419
height_ukbb	male_allcancer	153158	rs148877270	-0.0990485	0.144238	0.492271
height_ukbb	male_allcancer	153158	rs149016704	-0.194477	0.129796	0.134049
height_ukbb	male_allcancer	153158	rs1490384	-0.0548072	0.0373863	0.142657
height_ukbb	male_allcancer	153158	rs1490819	-0.103381	0.103196	0.316443
height_ukbb	male_allcancer	153158	rs149683285	0.172531	0.139678	0.216755
height_ukbb	male_allcancer	153158	rs1497411	-0.0840045	0.126153	0.505478
height_ukbb	male_allcancer	153158	rs149742777	-0.124296	0.13065	0.341415
height_ukbb	male_allcancer	153158	rs149870361	-0.0972103	0.0767722	0.205435
height_ukbb	male_allcancer	153158	rs149914805	0.0574772	0.157897	0.715846
height_ukbb	male_allcancer	153158	rs149937322	0.0181867	0.0760343	0.810958
height_ukbb	male_allcancer	153158	rs150115323	0.108636	0.0686935	0.113773
height_ukbb	male_allcancer	153158	rs150156705	-0.103707	0.155076	0.503655
height_ukbb	male_allcancer	153158	rs150236026	-0.152208	0.134195	0.256698
height_ukbb	male_allcancer	153158	rs15052	-0.0641285	0.162779	0.69361
height_ukbb	male_allcancer	153158	rs150606467	-0.147935	0.130972	0.258681
height_ukbb	male_allcancer	153158	rs150684763	-0.0546864	0.158505	0.730084
height_ukbb	male_allcancer	153158	rs1506871	-0.064781	0.0776811	0.404317
height_ukbb	male_allcancer	153158	rs150759397	0.0656328	0.145786	0.652566
height_ukbb	male_allcancer	153158	rs1514134	-0.0578517	0.131803	0.660715
height_ukbb	male_allcancer	153158	rs1516825	0.0345523	0.150803	0.818774
height_ukbb	male_allcancer	153158	rs1532230	-0.242932	0.134824	0.0715691
height_ukbb	male_allcancer	153158	rs1534016	0.0622651	0.112091	0.578561
height_ukbb	male_allcancer	153158	rs153662	0.0690405	0.127429	0.587958
height_ukbb	male_allcancer	153158	rs154001	-0.0212535	0.105823	0.840824
height_ukbb	male_allcancer	153158	rs1541597	0.0339328	0.162031	0.834119
height_ukbb	male_allcancer	153158	rs1542864	-0.264398	0.13214	0.0454031
height_ukbb	male_allcancer	153158	rs1545552	0.0615953	0.0614208	0.315937
height_ukbb	male_allcancer	153158	rs1549616	0.19807	0.109944	0.071617
height_ukbb	male_allcancer	153158	rs1550162	0.0170707	0.0828143	0.836688
height_ukbb	male_allcancer	153158	rs1557779	0.0218659	0.0993733	0.825841
height_ukbb	male_allcancer	153158	rs1558172	0.131475	0.151549	0.385645
height_ukbb	male_allcancer	153158	rs1561959	0.161824	0.143059	0.257983
height_ukbb	male_allcancer	153158	rs1565737	0.0265067	0.113476	0.815304
height_ukbb	male_allcancer	153158	rs1572504	0.25496	0.149979	0.0891365
height_ukbb	male_allcancer	153158	rs1574220	0.0849393	0.102943	0.409308
height_ukbb	male_allcancer	153158	rs1574430	-0.0827281	0.134552	0.53866
height_ukbb	male_allcancer	153158	rs1575559	0.264633	0.177977	0.137043
height_ukbb	male_allcancer	153158	rs1582931	0.183934	0.0756892	0.0150938
height_ukbb	male_allcancer	153158	rs1599473	0.119991	0.0744491	0.107022
height_ukbb	male_allcancer	153158	rs161187	0.02958	0.16759	0.859899
height_ukbb	male_allcancer	153158	rs163200	-0.162464	0.128301	0.205416
height_ukbb	male_allcancer	153158	rs1662843	-0.0423201	0.0416253	0.3093
height_ukbb	male_allcancer	153158	rs1672658	-0.18075	0.14275	0.205441
height_ukbb	male_allcancer	153158	rs1679971	0.126313	0.100065	0.206837
height_ukbb	male_allcancer	153158	rs1684621	-0.0127998	0.0939807	0.891666
height_ukbb	male_allcancer	153158	rs16854019	0.00228059	0.116094	0.984327
height_ukbb	male_allcancer	153158	rs16859483	0.0671618	0.153172	0.661043
height_ukbb	male_allcancer	153158	rs16862227	-0.0928262	0.096347	0.335318
height_ukbb	male_allcancer	153158	rs1688042	0.13259	0.156023	0.395428
height_ukbb	male_allcancer	153158	rs16888428	0.0242523	0.0850828	0.775611
height_ukbb	male_allcancer	153158	rs16905189	0.0374756	0.0500071	0.453613
height_ukbb	male_allcancer	153158	rs16905249	0.107191	0.131872	0.41631
height_ukbb	male_allcancer	153158	rs16930370	-0.135813	0.116578	0.244018
height_ukbb	male_allcancer	153158	rs16933422	0.310202	0.154455	0.0446047
height_ukbb	male_allcancer	153158	rs16946195	-0.0862158	0.157197	0.583377
height_ukbb	male_allcancer	153158	rs16962650	0.043003	0.146479	0.76908
height_ukbb	male_allcancer	153158	rs16966212	0.106269	0.133168	0.424867
height_ukbb	male_allcancer	153158	rs16971976	-0.109089	0.108653	0.315368
height_ukbb	male_allcancer	153158	rs16978240	-0.00731792	0.1681	0.965277
height_ukbb	male_allcancer	153158	rs16989483	0.15892	0.103283	0.12388
height_ukbb	male_allcancer	153158	rs16996724	0.178476	0.143572	0.213827
height_ukbb	male_allcancer	153158	rs17005241	0.075484	0.103859	0.467353
height_ukbb	male_allcancer	153158	rs17017911	0.0689819	0.0855143	0.419856
height_ukbb	male_allcancer	153158	rs17038164	0.0671811	0.0442271	0.128762
height_ukbb	male_allcancer	153158	rs17105886	-0.0505733	0.163506	0.75709
height_ukbb	male_allcancer	153158	rs17139675	0.0809525	0.134928	0.548528
height_ukbb	male_allcancer	153158	rs17140723	-0.0330388	0.138397	0.811319
height_ukbb	male_allcancer	153158	rs17148514	0.109152	0.123522	0.376877
height_ukbb	male_allcancer	153158	rs17183533	-0.219696	0.134817	0.10319
height_ukbb	male_allcancer	153158	rs17191153	-0.338585	0.171859	0.0488241
height_ukbb	male_allcancer	153158	rs17192457	0.176773	0.16686	0.289412
height_ukbb	male_allcancer	153158	rs17197037	0.0636481	0.156865	0.684925
height_ukbb	male_allcancer	153158	rs1722845	0.10919	0.101033	0.279815
height_ukbb	male_allcancer	153158	rs17246129	-0.174116	0.120361	0.148005
height_ukbb	male_allcancer	153158	rs1724917	-0.101626	0.128453	0.428853
height_ukbb	male_allcancer	153158	rs17258166	-0.0828393	0.132874	0.532994
height_ukbb	male_allcancer	153158	rs17281228	-0.142926	0.135585	0.291817
height_ukbb	male_allcancer	153158	rs17322090	-0.0685167	0.158389	0.665317
height_ukbb	male_allcancer	153158	rs17340752	-0.121141	0.154887	0.434142
height_ukbb	male_allcancer	153158	rs17357954	-0.00981953	0.051309	0.848228
height_ukbb	male_allcancer	153158	rs17375328	-0.176901	0.162048	0.274981
height_ukbb	male_allcancer	153158	rs17383071	-0.103405	0.0931775	0.267099
height_ukbb	male_allcancer	153158	rs17387330	0.145432	0.106919	0.173763
height_ukbb	male_allcancer	153158	rs17400325	-0.0868522	0.077735	0.263872
height_ukbb	male_allcancer	153158	rs17401468	0.124107	0.144819	0.391456
height_ukbb	male_allcancer	153158	rs17401875	0.150965	0.130401	0.246986
height_ukbb	male_allcancer	153158	rs17409588	0.0198109	0.114981	0.863204
height_ukbb	male_allcancer	153158	rs1741	0.0397602	0.10726	0.710869
height_ukbb	male_allcancer	153158	rs1741344	-0.0536009	0.0656486	0.414225
height_ukbb	male_allcancer	153158	rs17420518	-0.0434058	0.129202	0.736908
height_ukbb	male_allcancer	153158	rs17426844	0.157971	0.138557	0.254236
height_ukbb	male_allcancer	153158	rs17428810	0.0148234	0.150576	0.92158
height_ukbb	male_allcancer	153158	rs174549	0.293221	0.11064	0.00804396
height_ukbb	male_allcancer	153158	rs17468485	0.0622105	0.151085	0.680516
height_ukbb	male_allcancer	153158	rs17472998	0.212206	0.152982	0.165402
height_ukbb	male_allcancer	153158	rs17478946	-0.013228	0.0793835	0.867658
height_ukbb	male_allcancer	153158	rs17511102	0.0236164	0.0629805	0.707676
height_ukbb	male_allcancer	153158	rs17522826	-0.0697724	0.13571	0.607162
height_ukbb	male_allcancer	153158	rs17596862	0.154882	0.147204	0.292726
height_ukbb	male_allcancer	153158	rs17605530	0.134382	0.153189	0.380363
height_ukbb	male_allcancer	153158	rs17610487	0.0247194	0.145309	0.864919
height_ukbb	male_allcancer	153158	rs17627983	0.0252746	0.165575	0.878676
height_ukbb	male_allcancer	153158	rs17630640	-0.173956	0.0939472	0.0640779
height_ukbb	male_allcancer	153158	rs17633311	-0.0804876	0.133928	0.547854
height_ukbb	male_allcancer	153158	rs17646466	-0.0505738	0.141694	0.721149
height_ukbb	male_allcancer	153158	rs17669546	0.179608	0.154453	0.244885
height_ukbb	male_allcancer	153158	rs17706401	-0.00563229	0.154831	0.970982
height_ukbb	male_allcancer	153158	rs17755849	0.126823	0.114299	0.267185
height_ukbb	male_allcancer	153158	rs17757727	-0.237962	0.150088	0.112857
height_ukbb	male_allcancer	153158	rs17769022	-0.101461	0.14724	0.49077
height_ukbb	male_allcancer	153158	rs17822257	0.146124	0.152457	0.337829
height_ukbb	male_allcancer	153158	rs1786263	0.245891	0.118443	0.0378904
height_ukbb	male_allcancer	153158	rs1787989	-0.112667	0.146912	0.44314
height_ukbb	male_allcancer	153158	rs17880989	0.174541	0.116734	0.134862
height_ukbb	male_allcancer	153158	rs17881016	-0.173958	0.127567	0.172675
height_ukbb	male_allcancer	153158	rs1798171	0.425522	0.146214	0.00361108
height_ukbb	male_allcancer	153158	rs1801253	0.184551	0.116057	0.111796
height_ukbb	male_allcancer	153158	rs1806812	0.14095	0.104027	0.175437
height_ukbb	male_allcancer	153158	rs1806980	0.126358	0.101409	0.212758
height_ukbb	male_allcancer	153158	rs181017876	0.0360851	0.152529	0.812983
height_ukbb	male_allcancer	153158	rs1813212	-0.142063	0.163419	0.384671
height_ukbb	male_allcancer	153158	rs181597776	0.0369285	0.155125	0.811837
height_ukbb	male_allcancer	153158	rs1818782	0.0479076	0.078822	0.543324
height_ukbb	male_allcancer	153158	rs182513000	0.118202	0.122186	0.333347
height_ukbb	male_allcancer	153158	rs182854479	-0.111511	0.145473	0.443354
height_ukbb	male_allcancer	153158	rs1833561	-0.00244699	0.149526	0.986943
height_ukbb	male_allcancer	153158	rs1840096	-0.136598	0.120737	0.257902
height_ukbb	male_allcancer	153158	rs1843391	-0.165302	0.128808	0.199382
height_ukbb	male_allcancer	153158	rs1846158	-0.191349	0.0783396	0.0145834
height_ukbb	male_allcancer	153158	rs1852723	-0.0359839	0.122452	0.768865
height_ukbb	male_allcancer	153158	rs185281125	-0.0299437	0.162365	0.853683
height_ukbb	male_allcancer	153158	rs1853655	0.136011	0.165048	0.4099
height_ukbb	male_allcancer	153158	rs185799410	0.127548	0.0890712	0.152149
height_ukbb	male_allcancer	153158	rs186006155	0.155646	0.060745	0.0103986
height_ukbb	male_allcancer	153158	rs186271260	-0.336775	0.148445	0.0232877
height_ukbb	male_allcancer	153158	rs1863758	-0.0286346	0.165841	0.862916
height_ukbb	male_allcancer	153158	rs1864193	-0.031132	0.1309	0.812012
height_ukbb	male_allcancer	153158	rs1864896	0.0393709	0.150132	0.793135
height_ukbb	male_allcancer	153158	rs1866399	0.00364864	0.0851413	0.965818
height_ukbb	male_allcancer	153158	rs187136	-0.175113	0.115845	0.130631
height_ukbb	male_allcancer	153158	rs187202716	0.133432	0.12247	0.275928
height_ukbb	male_allcancer	153158	rs187242478	-0.221947	0.175825	0.206835
height_ukbb	male_allcancer	153158	rs187690620	-0.0225113	0.157802	0.886563
height_ukbb	male_allcancer	153158	rs1877008	0.110234	0.143458	0.442246
height_ukbb	male_allcancer	153158	rs187821767	0.00455377	0.134097	0.97291
height_ukbb	male_allcancer	153158	rs188059820	0.0384262	0.152647	0.801247
height_ukbb	male_allcancer	153158	rs188296778	0.0949696	0.145586	0.51419
height_ukbb	male_allcancer	153158	rs1885376	1.09467e-05	0.137461	0.999936
height_ukbb	male_allcancer	153158	rs1885466	0.121472	0.162988	0.456102
height_ukbb	male_allcancer	153158	rs189589409	-0.0750325	0.161466	0.64215
height_ukbb	male_allcancer	153158	rs1898711	0.0391313	0.153307	0.798531
height_ukbb	male_allcancer	153158	rs189930739	0.301649	0.145055	0.0375665
height_ukbb	male_allcancer	153158	rs1900016	0.145191	0.068467	0.0339557
height_ukbb	male_allcancer	153158	rs1902778	0.018993	0.0909379	0.83456
height_ukbb	male_allcancer	153158	rs1906224	-0.201129	0.158554	0.204613
height_ukbb	male_allcancer	153158	rs190672049	-0.0875681	0.144061	0.543285
height_ukbb	male_allcancer	153158	rs1910466	0.108821	0.105721	0.303328
height_ukbb	male_allcancer	153158	rs191550498	0.0174476	0.134477	0.896769
height_ukbb	male_allcancer	153158	rs191897790	-0.0535473	0.121722	0.659998
height_ukbb	male_allcancer	153158	rs192249	-0.0351539	0.093009	0.705458
height_ukbb	male_allcancer	153158	rs1939491	-0.063705	0.159572	0.689727
height_ukbb	male_allcancer	153158	rs194601	0.115628	0.130511	0.375636
height_ukbb	male_allcancer	153158	rs1949733	0.0996482	0.134822	0.459842
height_ukbb	male_allcancer	153158	rs1968359	-0.0228371	0.173525	0.895295
height_ukbb	male_allcancer	153158	rs1979579	0.0865625	0.113188	0.44441
height_ukbb	male_allcancer	153158	rs1980413	0.0374807	0.104892	0.720848
height_ukbb	male_allcancer	153158	rs1985613	0.147609	0.130338	0.257419
height_ukbb	male_allcancer	153158	rs198668	-0.051514	0.131063	0.694283
height_ukbb	male_allcancer	153158	rs1994147	0.113522	0.12311	0.356465
height_ukbb	male_allcancer	153158	rs2005742	0.0226498	0.12866	0.86026
height_ukbb	male_allcancer	153158	rs2008845	0.11716	0.110035	0.286989
height_ukbb	male_allcancer	153158	rs2017811	-0.0181917	0.132396	0.890711
height_ukbb	male_allcancer	153158	rs2023970	-0.0446755	0.152799	0.769995
height_ukbb	male_allcancer	153158	rs2030184	0.0478749	0.15096	0.75114
height_ukbb	male_allcancer	153158	rs2034395	0.125339	0.0687186	0.0681599
height_ukbb	male_allcancer	153158	rs2035901	-0.0896946	0.0529451	0.0902449
height_ukbb	male_allcancer	153158	rs2038443	-0.114714	0.133027	0.388502
height_ukbb	male_allcancer	153158	rs2038621	0.0395818	0.174929	0.820989
height_ukbb	male_allcancer	153158	rs2043549	0.173376	0.150853	0.25043
height_ukbb	male_allcancer	153158	rs2047036	0.0622749	0.160156	0.697395
height_ukbb	male_allcancer	153158	rs2047803	0.163167	0.147195	0.267643
height_ukbb	male_allcancer	153158	rs2052188	0.00915686	0.0942587	0.92261
height_ukbb	male_allcancer	153158	rs2056954	-0.0833635	0.150731	0.58022
height_ukbb	male_allcancer	153158	rs2058194	0.0530893	0.0731383	0.467916
height_ukbb	male_allcancer	153158	rs2059780	-0.0814044	0.131557	0.536063
height_ukbb	male_allcancer	153158	rs2061708	-0.191312	0.0662414	0.00387577
height_ukbb	male_allcancer	153158	rs2065108	0.0114559	0.0553253	0.835959
height_ukbb	male_allcancer	153158	rs2066496	0.0210671	0.155753	0.892406
height_ukbb	male_allcancer	153158	rs2066550	0.0176382	0.0911034	0.846484
height_ukbb	male_allcancer	153158	rs2068384	0.130252	0.169965	0.443471
height_ukbb	male_allcancer	153158	rs2079796	-0.016649	0.0760203	0.826644
height_ukbb	male_allcancer	153158	rs2083919	0.0170691	0.100942	0.865719
height_ukbb	male_allcancer	153158	rs2104598	-0.165476	0.140868	0.240121
height_ukbb	male_allcancer	153158	rs2110748	0.0850824	0.136028	0.531658
height_ukbb	male_allcancer	153158	rs2115014	0.0617331	0.14328	0.666573
height_ukbb	male_allcancer	153158	rs2131371	0.153472	0.0824987	0.0628445
height_ukbb	male_allcancer	153158	rs2134479	0.217216	0.162283	0.180734
height_ukbb	male_allcancer	153158	rs2135963	0.12127	0.138082	0.379809
height_ukbb	male_allcancer	153158	rs2139028	-0.265247	0.151885	0.0807472
height_ukbb	male_allcancer	153158	rs2160699	-0.0869871	0.0782552	0.266318
height_ukbb	male_allcancer	153158	rs2172783	0.0797687	0.163873	0.62642
height_ukbb	male_allcancer	153158	rs2181834	-0.0677054	0.0762236	0.374407
height_ukbb	male_allcancer	153158	rs2182901	-0.144149	0.114289	0.207214
height_ukbb	male_allcancer	153158	rs2187692	-0.224259	0.10269	0.0289736
height_ukbb	male_allcancer	153158	rs2189741	-0.207941	0.145157	0.151994
height_ukbb	male_allcancer	153158	rs2194411	0.0304488	0.043883	0.487768
height_ukbb	male_allcancer	153158	rs2198294	0.0341096	0.105822	0.747204
height_ukbb	male_allcancer	153158	rs2213751	-0.0276223	0.109942	0.801625
height_ukbb	male_allcancer	153158	rs2219320	0.143867	0.0767521	0.0608707
height_ukbb	male_allcancer	153158	rs2220024	0.000582701	0.145423	0.996803
height_ukbb	male_allcancer	153158	rs2224538	0.156408	0.0879009	0.0751797
height_ukbb	male_allcancer	153158	rs223604	0.0177917	0.123059	0.885044
height_ukbb	male_allcancer	153158	rs2237422	-0.367046	0.161161	0.0227562
height_ukbb	male_allcancer	153158	rs2239748	0.0284614	0.0959177	0.766675
height_ukbb	male_allcancer	153158	rs224045	-0.00431201	0.106193	0.96761
height_ukbb	male_allcancer	153158	rs2242171	0.00244167	0.0680705	0.971386
height_ukbb	male_allcancer	153158	rs2243490	0.201277	0.135413	0.137177
height_ukbb	male_allcancer	153158	rs2267584	0.084709	0.127893	0.507752
height_ukbb	male_allcancer	153158	rs2275086	0.000242082	0.0954948	0.997977
height_ukbb	male_allcancer	153158	rs2276749	-0.130896	0.107801	0.224659
height_ukbb	male_allcancer	153158	rs227723	0.0366918	0.0663257	0.580122
height_ukbb	male_allcancer	153158	rs2277339	0.0681533	0.108454	0.529738
height_ukbb	male_allcancer	153158	rs2277480	0.0984565	0.135174	0.466389
height_ukbb	male_allcancer	153158	rs2277924	-0.057099	0.128329	0.656361
height_ukbb	male_allcancer	153158	rs2277950	-0.0106765	0.145496	0.941504
height_ukbb	male_allcancer	153158	rs2279007	-0.0778202	0.0801856	0.331797
height_ukbb	male_allcancer	153158	rs2283229	0.0755852	0.166429	0.649716
height_ukbb	male_allcancer	153158	rs2284558	-0.2084	0.157365	0.185399
height_ukbb	male_allcancer	153158	rs2287326	0.0957066	0.0529034	0.0704379
height_ukbb	male_allcancer	153158	rs2287922	-0.0364153	0.11776	0.757145
height_ukbb	male_allcancer	153158	rs2289125	0.152583	0.133728	0.253872
height_ukbb	male_allcancer	153158	rs2289635	-0.0321973	0.0436159	0.460393
height_ukbb	male_allcancer	153158	rs2289976	-0.169123	0.117318	0.149422
height_ukbb	male_allcancer	153158	rs229128	-0.0426612	0.162229	0.792575
height_ukbb	male_allcancer	153158	rs2292419	0.0501777	0.137984	0.716121
height_ukbb	male_allcancer	153158	rs2292989	-0.225081	0.123837	0.0691312
height_ukbb	male_allcancer	153158	rs2293922	-0.0227243	0.08783	0.795843
height_ukbb	male_allcancer	153158	rs2296740	-0.0968482	0.0758758	0.201813
height_ukbb	male_allcancer	153158	rs2298333	-0.0568229	0.0692934	0.412197
height_ukbb	male_allcancer	153158	rs2298475	-0.140748	0.162417	0.38617
height_ukbb	male_allcancer	153158	rs2303597	-0.125795	0.102462	0.21955
height_ukbb	male_allcancer	153158	rs2310303	-0.0560007	0.123089	0.649136
height_ukbb	male_allcancer	153158	rs2310357	-0.340095	0.110808	0.00214605
height_ukbb	male_allcancer	153158	rs233042	0.173086	0.169954	0.308475
height_ukbb	male_allcancer	153158	rs2336901	0.118682	0.0911507	0.192903
height_ukbb	male_allcancer	153158	rs2350479	0.144693	0.103292	0.161271
height_ukbb	male_allcancer	153158	rs235763	-0.0647339	0.0744237	0.384409
height_ukbb	male_allcancer	153158	rs2363452	-0.160531	0.150268	0.285385
height_ukbb	male_allcancer	153158	rs2369463	-0.216404	0.0859858	0.0118446
height_ukbb	male_allcancer	153158	rs2373852	-0.266431	0.163827	0.103886
height_ukbb	male_allcancer	153158	rs2384145	0.128625	0.0436399	0.00320437
height_ukbb	male_allcancer	153158	rs2395622	0.0117281	0.0732064	0.872719
height_ukbb	male_allcancer	153158	rs2399510	-0.106898	0.112424	0.34168
height_ukbb	male_allcancer	153158	rs2400075	-0.0580904	0.0372676	0.119059
height_ukbb	male_allcancer	153158	rs2412070	0.142091	0.144474	0.325359
height_ukbb	male_allcancer	153158	rs2416564	0.124687	0.0790377	0.114667
height_ukbb	male_allcancer	153158	rs2425836	-0.235794	0.150697	0.117656
height_ukbb	male_allcancer	153158	rs2431719	0.0976701	0.164153	0.551847
height_ukbb	male_allcancer	153158	rs2432296	-0.245007	0.0885765	0.00567408
height_ukbb	male_allcancer	153158	rs2435373	0.183346	0.147742	0.21461
height_ukbb	male_allcancer	153158	rs2446065	-0.0462951	0.126004	0.713313
height_ukbb	male_allcancer	153158	rs244720	-0.0216833	0.0416243	0.602416
height_ukbb	male_allcancer	153158	rs2451948	0.0556749	0.0938385	0.552977
height_ukbb	male_allcancer	153158	rs2457126	0.00776813	0.0650972	0.905013
height_ukbb	male_allcancer	153158	rs2460488	-0.0516009	0.130655	0.692886
height_ukbb	male_allcancer	153158	rs246185	0.0370136	0.0763406	0.627784
height_ukbb	male_allcancer	153158	rs246242	0.056864	0.0716581	0.42746
height_ukbb	male_allcancer	153158	rs2473321	-0.0670472	0.109623	0.540793
height_ukbb	male_allcancer	153158	rs247345	-0.0478888	0.102429	0.640121
height_ukbb	male_allcancer	153158	rs2489053	-0.0171841	0.157955	0.913368
height_ukbb	male_allcancer	153158	rs2498854	0.161604	0.096092	0.0926143
height_ukbb	male_allcancer	153158	rs2513299	-0.0141672	0.0697694	0.83909
height_ukbb	male_allcancer	153158	rs2523583	0.0169149	0.0457651	0.711678
height_ukbb	male_allcancer	153158	rs2525882	0.0580289	0.0967941	0.548834
height_ukbb	male_allcancer	153158	rs2529049	-0.219474	0.166915	0.188547
height_ukbb	male_allcancer	153158	rs254452	0.0568515	0.124937	0.649079
height_ukbb	male_allcancer	153158	rs254578	0.050764	0.126069	0.687191
height_ukbb	male_allcancer	153158	rs2561530	-0.158437	0.143656	0.270074
height_ukbb	male_allcancer	153158	rs2569881	-0.131011	0.127756	0.305138
height_ukbb	male_allcancer	153158	rs2579136	0.0288985	0.13125	0.825732
height_ukbb	male_allcancer	153158	rs2581348	0.0294704	0.0783797	0.706921
height_ukbb	male_allcancer	153158	rs2581828	0.0338838	0.0561024	0.545868
height_ukbb	male_allcancer	153158	rs2582090	-0.0110851	0.117474	0.924822
height_ukbb	male_allcancer	153158	rs25849	-0.0830586	0.0687855	0.227239
height_ukbb	male_allcancer	153158	rs2585225	0.18597	0.112184	0.0973744
height_ukbb	male_allcancer	153158	rs2592126	-0.00489885	0.0798546	0.951083
height_ukbb	male_allcancer	153158	rs2596921	0.256629	0.15566	0.0992179
height_ukbb	male_allcancer	153158	rs2597513	0.000799313	0.0674999	0.990552
height_ukbb	male_allcancer	153158	rs2598108	0.192966	0.114206	0.0910982
height_ukbb	male_allcancer	153158	rs2599459	0.0487076	0.0882461	0.580982
height_ukbb	male_allcancer	153158	rs2601197	-0.0942114	0.113891	0.408119
height_ukbb	male_allcancer	153158	rs2605134	-0.138862	0.0951616	0.144504
height_ukbb	male_allcancer	153158	rs2607941	0.151527	0.173779	0.383233
height_ukbb	male_allcancer	153158	rs2609387	0.179718	0.151464	0.23541
height_ukbb	male_allcancer	153158	rs2610986	0.0849022	0.0621659	0.172022
height_ukbb	male_allcancer	153158	rs2625906	-0.116104	0.145224	0.424009
height_ukbb	male_allcancer	153158	rs2629047	-0.0319843	0.0691437	0.643667
height_ukbb	male_allcancer	153158	rs2642192	0.0499828	0.144465	0.729354
height_ukbb	male_allcancer	153158	rs2645289	0.0259966	0.0963766	0.78736
height_ukbb	male_allcancer	153158	rs2646260	-0.254864	0.155276	0.100722
height_ukbb	male_allcancer	153158	rs264766	0.160893	0.0974316	0.0986691
height_ukbb	male_allcancer	153158	rs2648725	-0.0365616	0.0696837	0.599807
height_ukbb	male_allcancer	153158	rs2663101	-0.00674236	0.102231	0.947416
height_ukbb	male_allcancer	153158	rs2663339	-0.262605	0.142075	0.0645511
height_ukbb	male_allcancer	153158	rs2664521	-0.213367	0.133139	0.109024
height_ukbb	male_allcancer	153158	rs267239	0.0734317	0.133322	0.58178
height_ukbb	male_allcancer	153158	rs2684777	-0.109098	0.0906648	0.228857
height_ukbb	male_allcancer	153158	rs2700201	0.20086	0.0995343	0.0435909
height_ukbb	male_allcancer	153158	rs2707982	-0.251795	0.121619	0.0384184
height_ukbb	male_allcancer	153158	rs2709814	0.200108	0.0989965	0.0432417
height_ukbb	male_allcancer	153158	rs2710889	-0.0061259	0.13469	0.963724
height_ukbb	male_allcancer	153158	rs2715819	0.000184344	0.119411	0.998768
height_ukbb	male_allcancer	153158	rs2717910	0.0394211	0.150603	0.793511
height_ukbb	male_allcancer	153158	rs2721940	-0.113527	0.0887736	0.200953
height_ukbb	male_allcancer	153158	rs2723834	-0.0380833	0.186379	0.838093
height_ukbb	male_allcancer	153158	rs2726554	-0.144617	0.14736	0.326402
height_ukbb	male_allcancer	153158	rs273945	0.0491736	0.0968436	0.61162
height_ukbb	male_allcancer	153158	rs2741303	0.0603119	0.0747312	0.419637
height_ukbb	male_allcancer	153158	rs2744820	-0.223636	0.0969887	0.021122
height_ukbb	male_allcancer	153158	rs2748501	0.00689973	0.141755	0.96118
height_ukbb	male_allcancer	153158	rs2755237	0.00222006	0.112507	0.984257
height_ukbb	male_allcancer	153158	rs2763263	0.015996	0.0627083	0.798657
height_ukbb	male_allcancer	153158	rs2772163	0.0437342	0.113621	0.700302
height_ukbb	male_allcancer	153158	rs2780226	0.0310506	0.0328494	0.344536
height_ukbb	male_allcancer	153158	rs2785070	0.0677311	0.105401	0.520482
height_ukbb	male_allcancer	153158	rs2789514	-0.00264289	0.0965034	0.978151
height_ukbb	male_allcancer	153158	rs2796882	-0.0972127	0.0938107	0.300079
height_ukbb	male_allcancer	153158	rs2803841	0.224391	0.112382	0.0458594
height_ukbb	male_allcancer	153158	rs2804542	0.0582314	0.170989	0.733438
height_ukbb	male_allcancer	153158	rs2808290	-0.0114569	0.086171	0.894229
height_ukbb	male_allcancer	153158	rs2813536	-0.0627167	0.151298	0.67849
height_ukbb	male_allcancer	153158	rs2814973	0.0492546	0.0389496	0.206024
height_ukbb	male_allcancer	153158	rs2815116	0.00508817	0.128606	0.968441
height_ukbb	male_allcancer	153158	rs2816990	-0.0985073	0.139003	0.478529
height_ukbb	male_allcancer	153158	rs2819220	0.126437	0.148613	0.394891
height_ukbb	male_allcancer	153158	rs2830581	0.141597	0.117029	0.226308
height_ukbb	male_allcancer	153158	rs2836993	0.15024	0.153843	0.328776
height_ukbb	male_allcancer	153158	rs28401288	0.0672889	0.146378	0.645736
height_ukbb	male_allcancer	153158	rs284172	0.162145	0.157374	0.302864
height_ukbb	male_allcancer	153158	rs28477485	-0.0737823	0.127817	0.563772
height_ukbb	male_allcancer	153158	rs28481863	-0.160456	0.0568678	0.00477897
height_ukbb	male_allcancer	153158	rs28498086	0.184351	0.129213	0.153659
height_ukbb	male_allcancer	153158	rs2850791	0.128149	0.153194	0.402864
height_ukbb	male_allcancer	153158	rs28519617	0.0335939	0.0635029	0.596796
height_ukbb	male_allcancer	153158	rs28549259	-0.0670562	0.164879	0.684229
height_ukbb	male_allcancer	153158	rs28567375	-0.169702	0.106079	0.10965
height_ukbb	male_allcancer	153158	rs28575479	0.122668	0.144522	0.396001
height_ukbb	male_allcancer	153158	rs28581991	0.0672671	0.130988	0.607577
height_ukbb	male_allcancer	153158	rs28584580	-0.0210122	0.0346769	0.544553
height_ukbb	male_allcancer	153158	rs28605865	0.264733	0.167347	0.113664
height_ukbb	male_allcancer	153158	rs28630519	-0.0557509	0.144781	0.700184
height_ukbb	male_allcancer	153158	rs28663442	-0.0174409	0.0810951	0.829714
height_ukbb	male_allcancer	153158	rs28686893	-0.0665439	0.15064	0.658676
height_ukbb	male_allcancer	153158	rs28690777	-0.10798	0.157094	0.491857
height_ukbb	male_allcancer	153158	rs2871865	0.0180166	0.0428426	0.674098
height_ukbb	male_allcancer	153158	rs28719775	0.0064234	0.108003	0.952574
height_ukbb	male_allcancer	153158	rs287527	0.0817564	0.144419	0.571321
height_ukbb	male_allcancer	153158	rs28757157	-0.00179092	0.0813169	0.982429
height_ukbb	male_allcancer	153158	rs28780086	-0.011538	0.139372	0.934022
height_ukbb	male_allcancer	153158	rs288326	-0.0428682	0.112342	0.702768
height_ukbb	male_allcancer	153158	rs28844277	-0.100337	0.13331	0.451656
height_ukbb	male_allcancer	153158	rs2887872	-0.144354	0.176972	0.414678
height_ukbb	male_allcancer	153158	rs2892936	0.120732	0.135889	0.37429
height_ukbb	male_allcancer	153158	rs28929474	-0.0173162	0.0411526	0.673916
height_ukbb	male_allcancer	153158	rs2894889	-0.0651666	0.152671	0.669493
height_ukbb	male_allcancer	153158	rs28971325	-0.150098	0.127556	0.239305
height_ukbb	male_allcancer	153158	rs28990715	0.239929	0.136821	0.0794991
height_ukbb	male_allcancer	153158	rs2900208	-0.0936936	0.0564826	0.0971553
height_ukbb	male_allcancer	153158	rs2907272	0.0431794	0.0905945	0.633631
height_ukbb	male_allcancer	153158	rs2907384	0.149983	0.1574	0.340652
height_ukbb	male_allcancer	153158	rs2944766	-0.110433	0.147449	0.453883
height_ukbb	male_allcancer	153158	rs2956605	0.0890001	0.0710977	0.210642
height_ukbb	male_allcancer	153158	rs2967363	0.310609	0.0968864	0.00134638
height_ukbb	male_allcancer	153158	rs2968877	0.013716	0.149078	0.926693
height_ukbb	male_allcancer	153158	rs296888	-0.0614887	0.0817117	0.451746
height_ukbb	male_allcancer	153158	rs2977046	0.22792	0.128979	0.0772097
height_ukbb	male_allcancer	153158	rs2993548	-0.0178856	0.143482	0.900798
height_ukbb	male_allcancer	153158	rs3003137	-0.0219308	0.142219	0.877448
height_ukbb	male_allcancer	153158	rs300904	-0.015393	0.120279	0.898167
height_ukbb	male_allcancer	153158	rs3010006	-0.316248	0.116605	0.00668536
height_ukbb	male_allcancer	153158	rs3020619	-0.0257796	0.0367153	0.482586
height_ukbb	male_allcancer	153158	rs30764	-0.13344	0.112953	0.237451
height_ukbb	male_allcancer	153158	rs3087888	-0.160706	0.116507	0.167782
height_ukbb	male_allcancer	153158	rs3095844	0.0781053	0.122613	0.524121
height_ukbb	male_allcancer	153158	rs310796	-0.0570866	0.0868761	0.511114
height_ukbb	male_allcancer	153158	rs3116964	-0.0806732	0.103615	0.436222
height_ukbb	male_allcancer	153158	rs3118906	-0.0462105	0.0351486	0.188605
height_ukbb	male_allcancer	153158	rs31211	0.0205098	0.0568181	0.718119
height_ukbb	male_allcancer	153158	rs3133577	0.0880301	0.146225	0.547161
height_ukbb	male_allcancer	153158	rs3135359	-0.171102	0.0843147	0.0424247
height_ukbb	male_allcancer	153158	rs3135859	-0.104388	0.159768	0.513519
height_ukbb	male_allcancer	153158	rs3135890	0.163496	0.0774045	0.0346667
height_ukbb	male_allcancer	153158	rs3168534	0.212348	0.141362	0.133056
height_ukbb	male_allcancer	153158	rs317148	-0.186718	0.161135	0.246551
height_ukbb	male_allcancer	153158	rs3184504	0.209915	0.141459	0.137827
height_ukbb	male_allcancer	153158	rs3206824	0.0203683	0.126917	0.872499
height_ukbb	male_allcancer	153158	rs3212880	0.345275	0.119181	0.00376658
height_ukbb	male_allcancer	153158	rs3217860	0.0337329	0.108478	0.755828
height_ukbb	male_allcancer	153158	rs332121	0.0976879	0.0897526	0.276413
height_ukbb	male_allcancer	153158	rs337606	0.159416	0.107211	0.137031
height_ukbb	male_allcancer	153158	rs33852	-0.0370205	0.0629168	0.556261
height_ukbb	male_allcancer	153158	rs33966734	0.152503	0.0697886	0.0288735
height_ukbb	male_allcancer	153158	rs34007282	-0.467167	0.156659	0.00286313
height_ukbb	male_allcancer	153158	rs34015957	-0.00726711	0.122074	0.95253
height_ukbb	male_allcancer	153158	rs34024596	-0.279652	0.165887	0.091834
height_ukbb	male_allcancer	153158	rs34074034	0.0567253	0.138475	0.682069
height_ukbb	male_allcancer	153158	rs34074573	0.0110678	0.0700282	0.87442
height_ukbb	male_allcancer	153158	rs34092297	-0.0096743	0.0600007	0.871907
height_ukbb	male_allcancer	153158	rs34093919	-0.184821	0.0960126	0.0542333
height_ukbb	male_allcancer	153158	rs341038	-0.0342635	0.134312	0.798643
height_ukbb	male_allcancer	153158	rs34121753	0.0903207	0.126002	0.473486
height_ukbb	male_allcancer	153158	rs34125970	-0.147701	0.14864	0.320377
height_ukbb	male_allcancer	153158	rs34216340	0.215261	0.147954	0.145692
height_ukbb	male_allcancer	153158	rs34315470	-0.179997	0.162662	0.268477
height_ukbb	male_allcancer	153158	rs34365651	0.122423	0.103819	0.23832
height_ukbb	male_allcancer	153158	rs343686	-0.0872256	0.145081	0.547695
height_ukbb	male_allcancer	153158	rs343977	0.0614617	0.104878	0.557854
height_ukbb	male_allcancer	153158	rs34450379	-0.137761	0.157918	0.383014
height_ukbb	male_allcancer	153158	rs34514016	0.141538	0.141856	0.318397
height_ukbb	male_allcancer	153158	rs34517439	0.163456	0.0618061	0.00817738
height_ukbb	male_allcancer	153158	rs34542080	0.0207332	0.14069	0.882841
height_ukbb	male_allcancer	153158	rs34544557	-0.107696	0.105449	0.307111
height_ukbb	male_allcancer	153158	rs34561714	0.0190134	0.147875	0.897692
height_ukbb	male_allcancer	153158	rs34590376	0.0243994	0.13399	0.855506
height_ukbb	male_allcancer	153158	rs34651	0.0367287	0.0900711	0.68344
height_ukbb	male_allcancer	153158	rs34762209	0.0209278	0.158855	0.895189
height_ukbb	male_allcancer	153158	rs348054	0.14363	0.131569	0.274978
height_ukbb	male_allcancer	153158	rs34811474	-0.155307	0.109202	0.154968
height_ukbb	male_allcancer	153158	rs34840745	0.105524	0.0762173	0.166201
height_ukbb	male_allcancer	153158	rs34936836	-0.0684673	0.161223	0.671074
height_ukbb	male_allcancer	153158	rs34949806	0.206001	0.164808	0.211321
height_ukbb	male_allcancer	153158	rs34952318	0.154598	0.143259	0.280523
height_ukbb	male_allcancer	153158	rs34970912	-0.0430376	0.120731	0.721484
height_ukbb	male_allcancer	153158	rs35034312	-0.0432559	0.157348	0.783389
height_ukbb	male_allcancer	153158	rs35081743	0.221279	0.133284	0.0968733
height_ukbb	male_allcancer	153158	rs35135518	-0.131326	0.131122	0.316561
height_ukbb	male_allcancer	153158	rs35137434	0.0936314	0.0970007	0.334412
height_ukbb	male_allcancer	153158	rs35145719	-0.0118072	0.0843179	0.888635
height_ukbb	male_allcancer	153158	rs35184161	-0.0509802	0.106213	0.63124
height_ukbb	male_allcancer	153158	rs35221663	0.140344	0.0765471	0.0667378
height_ukbb	male_allcancer	153158	rs35255401	-0.101634	0.166659	0.541973
height_ukbb	male_allcancer	153158	rs35258105	0.223941	0.120643	0.0634217
height_ukbb	male_allcancer	153158	rs35307904	-0.0601527	0.0460709	0.19167
height_ukbb	male_allcancer	153158	rs35358414	-0.0195794	0.128381	0.878785
height_ukbb	male_allcancer	153158	rs35364449	-0.042485	0.0497821	0.393428
height_ukbb	male_allcancer	153158	rs35402510	-0.0697263	0.139634	0.617532
height_ukbb	male_allcancer	153158	rs35443927	-0.133626	0.0658286	0.0423659
height_ukbb	male_allcancer	153158	rs35457936	-0.0633338	0.106329	0.551417
height_ukbb	male_allcancer	153158	rs35533339	0.0140868	0.0720634	0.845019
height_ukbb	male_allcancer	153158	rs35542031	-0.0637455	0.161043	0.692232
height_ukbb	male_allcancer	153158	rs35579162	-0.041694	0.115433	0.717952
height_ukbb	male_allcancer	153158	rs35587648	0.113447	0.0782178	0.146947
height_ukbb	male_allcancer	153158	rs35628589	0.0935471	0.0724318	0.196524
height_ukbb	male_allcancer	153158	rs35658696	0.000343288	0.11729	0.997665
height_ukbb	male_allcancer	153158	rs35665085	0.0647601	0.13826	0.639503
height_ukbb	male_allcancer	153158	rs35668185	0.0292144	0.0549762	0.595141
height_ukbb	male_allcancer	153158	rs35701113	0.00915853	0.0807596	0.90971
height_ukbb	male_allcancer	153158	rs35725652	0.372681	0.146553	0.0109913
height_ukbb	male_allcancer	153158	rs35751	-0.289282	0.130483	0.0266222
height_ukbb	male_allcancer	153158	rs35756741	0.180802	0.0873365	0.0384353
height_ukbb	male_allcancer	153158	rs35768130	-0.0493251	0.123006	0.688422
height_ukbb	male_allcancer	153158	rs35779980	0.0777284	0.116501	0.504649
height_ukbb	male_allcancer	153158	rs35832626	0.0643229	0.0532779	0.227314
height_ukbb	male_allcancer	153158	rs35874463	0.0201013	0.0457943	0.6607
height_ukbb	male_allcancer	153158	rs35897671	0.182329	0.161305	0.258335
height_ukbb	male_allcancer	153158	rs35910687	-0.19696	0.156271	0.207535
height_ukbb	male_allcancer	153158	rs35917062	0.0354198	0.111175	0.750033
height_ukbb	male_allcancer	153158	rs35932683	0.0885664	0.135492	0.513326
height_ukbb	male_allcancer	153158	rs35937770	0.0655509	0.0980513	0.503791
height_ukbb	male_allcancer	153158	rs35954730	0.0360852	0.0593142	0.54294
height_ukbb	male_allcancer	153158	rs36008565	-0.054706	0.0889578	0.538578
height_ukbb	male_allcancer	153158	rs36063247	0.0281675	0.0393409	0.474001
height_ukbb	male_allcancer	153158	rs36101132	0.0440729	0.0743017	0.553073
height_ukbb	male_allcancer	153158	rs36215896	-0.0506708	0.124274	0.683469
height_ukbb	male_allcancer	153158	rs36226649	0.1306	0.0574386	0.0229818
height_ukbb	male_allcancer	153158	rs3730869	0.127724	0.12835	0.319676
height_ukbb	male_allcancer	153158	rs3731054	0.146052	0.109985	0.184201
height_ukbb	male_allcancer	153158	rs3739707	-0.0589719	0.0875461	0.50056
height_ukbb	male_allcancer	153158	rs3740607	0.020705	0.151523	0.891311
height_ukbb	male_allcancer	153158	rs3741591	0.135695	0.148617	0.361214
height_ukbb	male_allcancer	153158	rs3743266	0.148263	0.131811	0.260666
height_ukbb	male_allcancer	153158	rs3745992	-0.07551	0.103426	0.465336
height_ukbb	male_allcancer	153158	rs3750079	0.0665001	0.155272	0.668446
height_ukbb	male_allcancer	153158	rs3752461	0.0219988	0.145469	0.879797
height_ukbb	male_allcancer	153158	rs3754829	-0.0295946	0.094652	0.754534
height_ukbb	male_allcancer	153158	rs3756173	0.101491	0.0694681	0.144024
height_ukbb	male_allcancer	153158	rs3761181	-0.253801	0.136886	0.0637241
height_ukbb	male_allcancer	153158	rs3764589	-0.0131102	0.154332	0.932302
height_ukbb	male_allcancer	153158	rs3778347	-0.156922	0.127793	0.219471
height_ukbb	male_allcancer	153158	rs3779639	-0.0625499	0.111454	0.574649
height_ukbb	male_allcancer	153158	rs3783350	0.0362398	0.111974	0.746208
height_ukbb	male_allcancer	153158	rs3790085	-0.0866723	0.0694191	0.211834
height_ukbb	male_allcancer	153158	rs379402	-0.0675847	0.158252	0.669329
height_ukbb	male_allcancer	153158	rs3795503	-0.069824	0.103321	0.49917
height_ukbb	male_allcancer	153158	rs3795886	0.0843672	0.135414	0.533265
height_ukbb	male_allcancer	153158	rs3797818	0.170697	0.165631	0.302734
height_ukbb	male_allcancer	153158	rs3804664	-0.115173	0.13722	0.401285
height_ukbb	male_allcancer	153158	rs3807945	-0.0351779	0.0634718	0.579422
height_ukbb	male_allcancer	153158	rs3809570	-0.0642574	0.0807114	0.425951
height_ukbb	male_allcancer	153158	rs3815020	-0.115522	0.146416	0.430114
height_ukbb	male_allcancer	153158	rs3818416	0.247374	0.14406	0.0859492
height_ukbb	male_allcancer	153158	rs3822593	0.159156	0.0957363	0.0964246
height_ukbb	male_allcancer	153158	rs3828760	-0.0849082	0.0944164	0.368496
height_ukbb	male_allcancer	153158	rs3829108	0.0953993	0.160255	0.551645
height_ukbb	male_allcancer	153158	rs3829814	0.13226	0.116161	0.254872
height_ukbb	male_allcancer	153158	rs3843751	0.0495404	0.0709256	0.484874
height_ukbb	male_allcancer	153158	rs385057	0.00849116	0.161075	0.957958
height_ukbb	male_allcancer	153158	rs3853252	-0.141144	0.0540118	0.00896984
height_ukbb	male_allcancer	153158	rs3853291	0.165188	0.145886	0.257506
height_ukbb	male_allcancer	153158	rs385437	0.258432	0.149768	0.0844281
height_ukbb	male_allcancer	153158	rs3856920	0.180714	0.150522	0.229914
height_ukbb	male_allcancer	153158	rs3858603	-0.0343547	0.0906437	0.704682
height_ukbb	male_allcancer	153158	rs3865568	-0.123533	0.092919	0.183693
height_ukbb	male_allcancer	153158	rs3866205	-0.0206947	0.135664	0.878758
height_ukbb	male_allcancer	153158	rs387859	-0.0165289	0.141131	0.906767
height_ukbb	male_allcancer	153158	rs3892045	0.111566	0.126121	0.376374
height_ukbb	male_allcancer	153158	rs389663	0.0834868	0.107576	0.437704
height_ukbb	male_allcancer	153158	rs3901638	0.37423	0.104189	0.000328366
height_ukbb	male_allcancer	153158	rs3903057	0.158095	0.110054	0.150854
height_ukbb	male_allcancer	153158	rs3910516	-0.107408	0.120357	0.372171
height_ukbb	male_allcancer	153158	rs3914294	-0.0192465	0.0978123	0.844007
height_ukbb	male_allcancer	153158	rs3918226	0.165941	0.0927965	0.073739
height_ukbb	male_allcancer	153158	rs3918292	0.0158444	0.129468	0.902598
height_ukbb	male_allcancer	153158	rs3922853	-0.102114	0.128155	0.425567
height_ukbb	male_allcancer	153158	rs3925	-0.349785	0.139649	0.0122538
height_ukbb	male_allcancer	153158	rs3966775	0.0703714	0.106353	0.508176
height_ukbb	male_allcancer	153158	rs400132	0.0697217	0.0976419	0.475193
height_ukbb	male_allcancer	153158	rs40191	-0.17846	0.152986	0.243408
height_ukbb	male_allcancer	153158	rs4073717	-0.0562785	0.0622991	0.366335
height_ukbb	male_allcancer	153158	rs4073791	-0.0360277	0.123823	0.771082
height_ukbb	male_allcancer	153158	rs4097679	-0.219571	0.125472	0.0801252
height_ukbb	male_allcancer	153158	rs411535	-0.0449271	0.120166	0.708496
height_ukbb	male_allcancer	153158	rs41271299	0.0266212	0.0317439	0.40168
height_ukbb	male_allcancer	153158	rs41271807	0.134212	0.154596	0.385316
height_ukbb	male_allcancer	153158	rs41284816	0.0125397	0.0382946	0.743325
height_ukbb	male_allcancer	153158	rs41286548	-0.0980221	0.132683	0.460047
height_ukbb	male_allcancer	153158	rs41286560	-0.117744	0.168621	0.485003
height_ukbb	male_allcancer	153158	rs41307094	-0.0460259	0.159069	0.772317
height_ukbb	male_allcancer	153158	rs4146624	0.0997003	0.160324	0.534029
height_ukbb	male_allcancer	153158	rs41758	-0.0555535	0.156453	0.72253
height_ukbb	male_allcancer	153158	rs42039	0.0298116	0.0311988	0.339306
height_ukbb	male_allcancer	153158	rs422702	0.0302118	0.0782258	0.699339
height_ukbb	male_allcancer	153158	rs422878	0.246833	0.142244	0.0826925
height_ukbb	male_allcancer	153158	rs4233168	-0.253774	0.0983084	0.00983996
height_ukbb	male_allcancer	153158	rs4240791	-0.00188472	0.134128	0.988789
height_ukbb	male_allcancer	153158	rs42518	0.214319	0.146317	0.142986
height_ukbb	male_allcancer	153158	rs4252548	0.0227284	0.0625233	0.716217
height_ukbb	male_allcancer	153158	rs4253755	-0.12562	0.131191	0.338297
height_ukbb	male_allcancer	153158	rs4267063	0.0466558	0.124966	0.708889
height_ukbb	male_allcancer	153158	rs4283224	0.179931	0.162113	0.267037
height_ukbb	male_allcancer	153158	rs4290977	-0.314365	0.145997	0.0313008
height_ukbb	male_allcancer	153158	rs4316494	0.00641534	0.0766767	0.933321
height_ukbb	male_allcancer	153158	rs4320032	-0.0812103	0.163609	0.619634
height_ukbb	male_allcancer	153158	rs4320932	0.0137238	0.0645388	0.831605
height_ukbb	male_allcancer	153158	rs4331690	0.00979733	0.140026	0.944219
height_ukbb	male_allcancer	153158	rs4335126	-0.262211	0.159127	0.0993905
height_ukbb	male_allcancer	153158	rs436090	0.036372	0.144023	0.800621
height_ukbb	male_allcancer	153158	rs4369779	-0.00703994	0.0286377	0.805816
height_ukbb	male_allcancer	153158	rs4373007	-0.106264	0.0768264	0.166613
height_ukbb	male_allcancer	153158	rs4373575	-0.235306	0.144592	0.103655
height_ukbb	male_allcancer	153158	rs4395467	0.0351968	0.0863419	0.683535
height_ukbb	male_allcancer	153158	rs4411112	-0.0538184	0.148866	0.717709
height_ukbb	male_allcancer	153158	rs4414848	-0.0908592	0.116239	0.434416
height_ukbb	male_allcancer	153158	rs4441740	0.0763526	0.14818	0.606366
height_ukbb	male_allcancer	153158	rs4446587	0.0756799	0.0845316	0.370635
height_ukbb	male_allcancer	153158	rs4451776	0.0147176	0.0893197	0.869122
height_ukbb	male_allcancer	153158	rs446783	0.260383	0.109897	0.0178196
height_ukbb	male_allcancer	153158	rs4474730	-0.134985	0.0963313	0.161138
height_ukbb	male_allcancer	153158	rs4489092	0.0489664	0.111071	0.659318
height_ukbb	male_allcancer	153158	rs4490044	0.247712	0.177694	0.163306
height_ukbb	male_allcancer	153158	rs4493104	-0.221176	0.144847	0.12677
height_ukbb	male_allcancer	153158	rs450986	0.0141632	0.102021	0.889587
height_ukbb	male_allcancer	153158	rs4513429	0.234327	0.139423	0.0928226
height_ukbb	male_allcancer	153158	rs4519409	-0.0129617	0.103224	0.900073
height_ukbb	male_allcancer	153158	rs4539969	-0.0741032	0.107923	0.492315
height_ukbb	male_allcancer	153158	rs454255	-0.0364868	0.118838	0.75882
height_ukbb	male_allcancer	153158	rs45446698	-0.01415	0.0825296	0.863867
height_ukbb	male_allcancer	153158	rs45474992	0.00116187	0.13967	0.993363
height_ukbb	male_allcancer	153158	rs45500403	-0.0600467	0.146381	0.681654
height_ukbb	male_allcancer	153158	rs4551307	-0.0207782	0.136764	0.879244
height_ukbb	male_allcancer	153158	rs4580892	0.144716	0.124621	0.245538
height_ukbb	male_allcancer	153158	rs459193	-0.121432	0.157733	0.441382
height_ukbb	male_allcancer	153158	rs4592924	0.130205	0.135333	0.335996
height_ukbb	male_allcancer	153158	rs4641891	0.00712532	0.135597	0.958092
height_ukbb	male_allcancer	153158	rs4647519	0.118003	0.13749	0.390744
height_ukbb	male_allcancer	153158	rs4647931	-0.01077	0.13825	0.937906
height_ukbb	male_allcancer	153158	rs4649030	-0.183908	0.173762	0.289877
height_ukbb	male_allcancer	153158	rs4666070	-0.068919	0.15338	0.653191
height_ukbb	male_allcancer	153158	rs4671678	0.128385	0.179882	0.475402
height_ukbb	male_allcancer	153158	rs4673705	-0.0244991	0.163196	0.880669
height_ukbb	male_allcancer	153158	rs4674894	-0.0155377	0.115917	0.89337
height_ukbb	male_allcancer	153158	rs4684158	-0.0609727	0.104375	0.559105
height_ukbb	male_allcancer	153158	rs4685141	0.0695346	0.138177	0.614804
height_ukbb	male_allcancer	153158	rs4685234	-0.133083	0.144038	0.355514
height_ukbb	male_allcancer	153158	rs4686991	-0.205378	0.162058	0.205043
height_ukbb	male_allcancer	153158	rs4695976	-0.0964481	0.163328	0.554845
height_ukbb	male_allcancer	153158	rs4700079	0.00606736	0.111975	0.956788
height_ukbb	male_allcancer	153158	rs4705609	-0.257689	0.105676	0.0147491
height_ukbb	male_allcancer	153158	rs4713940	-0.0508146	0.0865053	0.556924
height_ukbb	male_allcancer	153158	rs4717806	0.173804	0.138338	0.208982
height_ukbb	male_allcancer	153158	rs4725792	-0.0315106	0.0995375	0.75157
height_ukbb	male_allcancer	153158	rs4732134	0.00544984	0.0984945	0.955874
height_ukbb	male_allcancer	153158	rs4735769	0.108711	0.0508607	0.0325634
height_ukbb	male_allcancer	153158	rs4737446	-0.0467945	0.0782941	0.550057
height_ukbb	male_allcancer	153158	rs4745496	0.171462	0.126197	0.174246
height_ukbb	male_allcancer	153158	rs4749267	0.296937	0.111456	0.0077181
height_ukbb	male_allcancer	153158	rs4750169	-0.0313934	0.132087	0.812135
height_ukbb	male_allcancer	153158	rs475107	0.0842112	0.163789	0.60715
height_ukbb	male_allcancer	153158	rs4751108	0.147611	0.12158	0.224704
height_ukbb	male_allcancer	153158	rs4761228	0.110027	0.116576	0.345261
height_ukbb	male_allcancer	153158	rs4763321	-0.0668219	0.127252	0.599504
height_ukbb	male_allcancer	153158	rs4768862	-0.195437	0.0909647	0.0316744
height_ukbb	male_allcancer	153158	rs4775335	0.133429	0.142652	0.349608
height_ukbb	male_allcancer	153158	rs4777825	-0.204451	0.120557	0.0899076
height_ukbb	male_allcancer	153158	rs4782862	0.0893559	0.129152	0.489023
height_ukbb	male_allcancer	153158	rs4785677	0.150902	0.125184	0.228035
height_ukbb	male_allcancer	153158	rs4788808	-0.201082	0.11015	0.0679201
height_ukbb	male_allcancer	153158	rs4788890	0.0839823	0.092793	0.365439
height_ukbb	male_allcancer	153158	rs4789799	-0.0291016	0.14117	0.836676
height_ukbb	male_allcancer	153158	rs4792250	0.108477	0.0910206	0.233344
height_ukbb	male_allcancer	153158	rs4792953	0.119185	0.10384	0.251063
height_ukbb	male_allcancer	153158	rs4793890	0.0525722	0.156578	0.737054
height_ukbb	male_allcancer	153158	rs4800724	-0.017802	0.149492	0.905209
height_ukbb	male_allcancer	153158	rs4803348	-0.135252	0.140043	0.33415
height_ukbb	male_allcancer	153158	rs4806415	-0.0193279	0.0842497	0.818549
height_ukbb	male_allcancer	153158	rs4806862	0.203762	0.110159	0.0643558
height_ukbb	male_allcancer	153158	rs4807065	0.110562	0.126996	0.383976
height_ukbb	male_allcancer	153158	rs4807546	-0.118419	0.144106	0.41122
height_ukbb	male_allcancer	153158	rs4808737	-0.0594154	0.104036	0.567929
height_ukbb	male_allcancer	153158	rs4808981	-0.139117	0.149834	0.353163
height_ukbb	male_allcancer	153158	rs4812972	0.228038	0.144296	0.114029
height_ukbb	male_allcancer	153158	rs4814656	-0.126958	0.100551	0.206724
height_ukbb	male_allcancer	153158	rs4837792	-0.0222507	0.091766	0.808414
height_ukbb	male_allcancer	153158	rs4868125	-0.0157593	0.0461447	0.732712
height_ukbb	male_allcancer	153158	rs4870941	-0.135886	0.0833622	0.103088
height_ukbb	male_allcancer	153158	rs4872103	0.0593271	0.0745152	0.425931
height_ukbb	male_allcancer	153158	rs4886714	0.0740152	0.0706551	0.294843
height_ukbb	male_allcancer	153158	rs4886879	-0.0204172	0.137053	0.881575
height_ukbb	male_allcancer	153158	rs4887952	0.0585897	0.101646	0.564338
height_ukbb	male_allcancer	153158	rs4889362	-0.150171	0.147827	0.309696
height_ukbb	male_allcancer	153158	rs489395	0.230451	0.110276	0.0366393
height_ukbb	male_allcancer	153158	rs4895915	0.162159	0.135954	0.232966
height_ukbb	male_allcancer	153158	rs4901535	0.0126343	0.119598	0.915868
height_ukbb	male_allcancer	153158	rs4901547	0.101073	0.0974193	0.299502
height_ukbb	male_allcancer	153158	rs4902590	0.0442059	0.134499	0.742404
height_ukbb	male_allcancer	153158	rs4903361	0.0108151	0.102786	0.916202
height_ukbb	male_allcancer	153158	rs4908825	0.287073	0.161665	0.0757783
height_ukbb	male_allcancer	153158	rs4911268	0.202068	0.112445	0.0723298
height_ukbb	male_allcancer	153158	rs4912636	-0.123534	0.150364	0.411325
height_ukbb	male_allcancer	153158	rs4919420	-0.222647	0.123026	0.0703323
height_ukbb	male_allcancer	153158	rs4930137	0.243822	0.167277	0.144953
height_ukbb	male_allcancer	153158	rs4931127	0.0578425	0.141142	0.68194
height_ukbb	male_allcancer	153158	rs4932434	-0.0565565	0.148779	0.703844
height_ukbb	male_allcancer	153158	rs4934173	-0.0837761	0.161231	0.603341
height_ukbb	male_allcancer	153158	rs4935713	-0.0603343	0.144804	0.676926
height_ukbb	male_allcancer	153158	rs4937353	0.230072	0.142907	0.10741
height_ukbb	male_allcancer	153158	rs4945831	0.0802275	0.0690132	0.245034
height_ukbb	male_allcancer	153158	rs4952552	0.0183669	0.141951	0.89705
height_ukbb	male_allcancer	153158	rs4952842	0.0203439	0.0712703	0.775301
height_ukbb	male_allcancer	153158	rs495360	-0.143086	0.118071	0.225568
height_ukbb	male_allcancer	153158	rs4955912	-0.0319053	0.150758	0.832394
height_ukbb	male_allcancer	153158	rs495664	-0.312326	0.154009	0.0425629
height_ukbb	male_allcancer	153158	rs4965283	0.17938	0.150037	0.231866
height_ukbb	male_allcancer	153158	rs4968435	0.0885704	0.140818	0.529369
height_ukbb	male_allcancer	153158	rs4968794	0.0833316	0.102888	0.417985
height_ukbb	male_allcancer	153158	rs4969184	-0.0230392	0.128435	0.857636
height_ukbb	male_allcancer	153158	rs4969471	0.0138046	0.0886219	0.876214
height_ukbb	male_allcancer	153158	rs4972423	0.0635386	0.169266	0.707379
height_ukbb	male_allcancer	153158	rs4973392	0.224808	0.113004	0.0466598
height_ukbb	male_allcancer	153158	rs4974539	0.0290345	0.116071	0.802476
height_ukbb	male_allcancer	153158	rs4976023	0.0367395	0.132373	0.781362
height_ukbb	male_allcancer	153158	rs498230	0.00040928	0.119295	0.997263
height_ukbb	male_allcancer	153158	rs4983559	0.00801637	0.130953	0.951187
height_ukbb	male_allcancer	153158	rs4990826	-0.183724	0.129576	0.156225
height_ukbb	male_allcancer	153158	rs5024246	0.144042	0.144844	0.319997
height_ukbb	male_allcancer	153158	rs508347	0.00818067	0.0377407	0.828395
height_ukbb	male_allcancer	153158	rs508416	-0.0752001	0.167999	0.654425
height_ukbb	male_allcancer	153158	rs511987	-0.0924066	0.093165	0.321266
height_ukbb	male_allcancer	153158	rs525676	-0.0177143	0.107928	0.869629
height_ukbb	male_allcancer	153158	rs525730	-0.123337	0.135242	0.361785
height_ukbb	male_allcancer	153158	rs525988	0.312507	0.112371	0.00541867
height_ukbb	male_allcancer	153158	rs5268	-0.0744276	0.068332	0.276063
height_ukbb	male_allcancer	153158	rs52826764	-0.135098	0.0626704	0.0311076
height_ukbb	male_allcancer	153158	rs530308478	0.0234939	0.175412	0.893454
height_ukbb	male_allcancer	153158	rs532019	0.0565988	0.107966	0.600121
height_ukbb	male_allcancer	153158	rs534286	0.0861067	0.164845	0.601427
height_ukbb	male_allcancer	153158	rs534807	0.015569	0.124093	0.900158
height_ukbb	male_allcancer	153158	rs540864	-0.0957706	0.0972915	0.324935
height_ukbb	male_allcancer	153158	rs545202	0.0743234	0.0999556	0.45714
height_ukbb	male_allcancer	153158	rs547211157	-0.055574	0.143255	0.698062
height_ukbb	male_allcancer	153158	rs549853	-0.202486	0.147365	0.169428
height_ukbb	male_allcancer	153158	rs55633823	-0.121419	0.117611	0.301896
height_ukbb	male_allcancer	153158	rs55667381	-0.0131019	0.140004	0.925441
height_ukbb	male_allcancer	153158	rs55681913	-0.0674561	0.0658091	0.30535
height_ukbb	male_allcancer	153158	rs55700967	0.100188	0.132333	0.448998
height_ukbb	male_allcancer	153158	rs55726184	-0.0869075	0.102975	0.398687
height_ukbb	male_allcancer	153158	rs55749333	0.0430862	0.0494449	0.383537
height_ukbb	male_allcancer	153158	rs55811809	-0.134378	0.158991	0.398003
height_ukbb	male_allcancer	153158	rs55831773	0.0996191	0.0864127	0.24898
height_ukbb	male_allcancer	153158	rs55906059	-0.0814477	0.0907985	0.369711
height_ukbb	male_allcancer	153158	rs55943687	-0.141806	0.166926	0.395596
height_ukbb	male_allcancer	153158	rs55987383	-0.0303184	0.0652781	0.642326
height_ukbb	male_allcancer	153158	rs55996750	-0.0513318	0.0994702	0.605818
height_ukbb	male_allcancer	153158	rs55998444	0.108641	0.141599	0.442935
height_ukbb	male_allcancer	153158	rs55999888	0.207375	0.146523	0.156978
height_ukbb	male_allcancer	153158	rs56011514	-0.00420745	0.0871794	0.961507
height_ukbb	male_allcancer	153158	rs56074694	-0.22125	0.128736	0.0856801
height_ukbb	male_allcancer	153158	rs56077950	0.018211	0.078183	0.815817
height_ukbb	male_allcancer	153158	rs56139009	-0.0276595	0.0891798	0.756444
height_ukbb	male_allcancer	153158	rs56158829	0.0346671	0.109019	0.750492
height_ukbb	male_allcancer	153158	rs56240822	-0.0100456	0.160492	0.950091
height_ukbb	male_allcancer	153158	rs56244218	-0.0984363	0.170008	0.562583
height_ukbb	male_allcancer	153158	rs56273245	-0.00128293	0.0750588	0.986363
height_ukbb	male_allcancer	153158	rs56285422	0.254584	0.149027	0.0875791
height_ukbb	male_allcancer	153158	rs56311349	-0.174561	0.10739	0.104059
height_ukbb	male_allcancer	153158	rs56332939	-0.225408	0.171273	0.188151
height_ukbb	male_allcancer	153158	rs56343087	-0.137579	0.101593	0.175667
height_ukbb	male_allcancer	153158	rs56357032	-0.0385914	0.0713895	0.588801
height_ukbb	male_allcancer	153158	rs56361645	0.0493419	0.137153	0.719027
height_ukbb	male_allcancer	153158	rs56364292	-0.197034	0.126795	0.120194
height_ukbb	male_allcancer	153158	rs56371097	0.340511	0.154082	0.0271094
height_ukbb	male_allcancer	153158	rs563875	-0.095798	0.159183	0.547301
height_ukbb	male_allcancer	153158	rs56394376	-0.115792	0.0757444	0.126332
height_ukbb	male_allcancer	153158	rs563976	-0.0621693	0.130125	0.632816
height_ukbb	male_allcancer	153158	rs564914	-0.0295398	0.0954339	0.756917
height_ukbb	male_allcancer	153158	rs568688	-0.0629181	0.103874	0.544704
height_ukbb	male_allcancer	153158	rs569072	0.0859275	0.131372	0.513063
height_ukbb	male_allcancer	153158	rs57002306	0.2004	0.145455	0.168282
height_ukbb	male_allcancer	153158	rs57065667	-0.0582807	0.154203	0.705469
height_ukbb	male_allcancer	153158	rs57155492	-0.019744	0.147054	0.893194
height_ukbb	male_allcancer	153158	rs57176772	-0.165326	0.0799868	0.0387418
height_ukbb	male_allcancer	153158	rs572169	0.0925981	0.0563387	0.10026
height_ukbb	male_allcancer	153158	rs57391478	0.0867352	0.11353	0.444875
height_ukbb	male_allcancer	153158	rs5745297	0.0175896	0.144024	0.902796
height_ukbb	male_allcancer	153158	rs57478549	0.033687	0.144682	0.815889
height_ukbb	male_allcancer	153158	rs5749509	-0.0201913	0.152387	0.894589
height_ukbb	male_allcancer	153158	rs5750691	0.127544	0.114997	0.267383
height_ukbb	male_allcancer	153158	rs5750825	-0.0917023	0.121114	0.448956
height_ukbb	male_allcancer	153158	rs5756930	-0.175038	0.113028	0.121472
height_ukbb	male_allcancer	153158	rs57668191	-0.0326868	0.0441465	0.459048
height_ukbb	male_allcancer	153158	rs57753335	-0.107941	0.162165	0.505652
height_ukbb	male_allcancer	153158	rs58267004	-0.10579	0.156378	0.498721
height_ukbb	male_allcancer	153158	rs58584173	0.0563781	0.13628	0.679098
height_ukbb	male_allcancer	153158	rs58730238	-0.0238952	0.129014	0.853061
height_ukbb	male_allcancer	153158	rs58743434	0.0559006	0.122662	0.648585
height_ukbb	male_allcancer	153158	rs58827214	-0.0435384	0.0830093	0.599931
height_ukbb	male_allcancer	153158	rs58844886	0.0077638	0.139562	0.955637
height_ukbb	male_allcancer	153158	rs58999687	0.110084	0.181971	0.545209
height_ukbb	male_allcancer	153158	rs592373	-0.162852	0.113487	0.151291
height_ukbb	male_allcancer	153158	rs59463904	0.108003	0.110278	0.327398
height_ukbb	male_allcancer	153158	rs59526832	0.064918	0.0736341	0.377977
height_ukbb	male_allcancer	153158	rs59643265	0.0711011	0.0890494	0.424612
height_ukbb	male_allcancer	153158	rs59738387	0.0506465	0.110164	0.645706
height_ukbb	male_allcancer	153158	rs59951000	0.152295	0.129945	0.241199
height_ukbb	male_allcancer	153158	rs59985551	0.0597579	0.0293454	0.0417142
height_ukbb	male_allcancer	153158	rs6000890	-0.0415675	0.114522	0.716631
height_ukbb	male_allcancer	153158	rs601310	0.176844	0.114072	0.121072
height_ukbb	male_allcancer	153158	rs6017776	-0.00793849	0.102739	0.93841
height_ukbb	male_allcancer	153158	rs60379919	-0.249215	0.145722	0.0872279
height_ukbb	male_allcancer	153158	rs60541386	0.0488911	0.0872506	0.575239
height_ukbb	male_allcancer	153158	rs6054390	0.00219541	0.0362595	0.95172
height_ukbb	male_allcancer	153158	rs6054512	-0.426622	0.159994	0.00766476
height_ukbb	male_allcancer	153158	rs6060499	-0.0478403	0.116715	0.681886
height_ukbb	male_allcancer	153158	rs6060979	0.0382578	0.128839	0.76651
height_ukbb	male_allcancer	153158	rs60628344	0.063336	0.132949	0.633795
height_ukbb	male_allcancer	153158	rs60634368	-0.104412	0.14818	0.48104
height_ukbb	male_allcancer	153158	rs6063502	-0.0842573	0.136718	0.537705
height_ukbb	male_allcancer	153158	rs60656193	0.207205	0.137382	0.131493
height_ukbb	male_allcancer	153158	rs60706951	0.0398092	0.115057	0.729345
height_ukbb	male_allcancer	153158	rs60782127	0.0155713	0.116921	0.894053
height_ukbb	male_allcancer	153158	rs6082358	-0.0191561	0.0989396	0.846478
height_ukbb	male_allcancer	153158	rs6084320	0.0989198	0.138633	0.475514
height_ukbb	male_allcancer	153158	rs6085646	0.0743325	0.103071	0.470802
height_ukbb	male_allcancer	153158	rs60856912	0.00548328	0.135813	0.967795
height_ukbb	male_allcancer	153158	rs6100260	0.0500294	0.133702	0.708267
height_ukbb	male_allcancer	153158	rs6100340	0.128016	0.0998896	0.199991
height_ukbb	male_allcancer	153158	rs6117726	0.162604	0.137813	0.238045
height_ukbb	male_allcancer	153158	rs61276368	0.217683	0.159461	0.172217
height_ukbb	male_allcancer	153158	rs6127698	-0.127424	0.102442	0.213552
height_ukbb	male_allcancer	153158	rs6129229	-0.213263	0.153223	0.16397
height_ukbb	male_allcancer	153158	rs6130311	-0.0242744	0.0808851	0.764094
height_ukbb	male_allcancer	153158	rs6141443	0.0922688	0.104931	0.379224
height_ukbb	male_allcancer	153158	rs61415458	0.0163437	0.130214	0.900116
height_ukbb	male_allcancer	153158	rs616451	0.0171514	0.127954	0.893368
height_ukbb	male_allcancer	153158	rs61729527	0.0375184	0.121605	0.757682
height_ukbb	male_allcancer	153158	rs61730641	0.0786443	0.0754356	0.297163
height_ukbb	male_allcancer	153158	rs61732778	-0.0403883	0.068307	0.554336
height_ukbb	male_allcancer	153158	rs61740504	0.214227	0.163882	0.191145
height_ukbb	male_allcancer	153158	rs61740712	-0.152902	0.128034	0.23239
height_ukbb	male_allcancer	153158	rs61754851	-0.0188828	0.131721	0.88601
height_ukbb	male_allcancer	153158	rs61757207	0.344911	0.176134	0.0502027
height_ukbb	male_allcancer	153158	rs61769642	-0.317616	0.12375	0.0102706
height_ukbb	male_allcancer	153158	rs61776719	0.00221127	0.072752	0.975752
height_ukbb	male_allcancer	153158	rs61798917	0.133536	0.162726	0.411864
height_ukbb	male_allcancer	153158	rs61816270	0.114431	0.142771	0.422841
height_ukbb	male_allcancer	153158	rs61849823	0.0307658	0.106427	0.77252
height_ukbb	male_allcancer	153158	rs61885960	-0.0251866	0.0877428	0.774073
height_ukbb	male_allcancer	153158	rs61894507	-0.114612	0.148083	0.438946
height_ukbb	male_allcancer	153158	rs61933973	-0.0568354	0.16297	0.727278
height_ukbb	male_allcancer	153158	rs61938858	0.128863	0.139929	0.357093
height_ukbb	male_allcancer	153158	rs619456	-0.0411676	0.163687	0.801426
height_ukbb	male_allcancer	153158	rs61950149	-0.115863	0.0854772	0.175264
height_ukbb	male_allcancer	153158	rs61967386	-0.00222174	0.16308	0.98913
height_ukbb	male_allcancer	153158	rs619698	-0.039375	0.1028	0.701702
height_ukbb	male_allcancer	153158	rs61985505	0.106296	0.157136	0.498747
height_ukbb	male_allcancer	153158	rs62011286	0.231014	0.116362	0.0471109
height_ukbb	male_allcancer	153158	rs62018159	-0.0106948	0.164536	0.948174
height_ukbb	male_allcancer	153158	rs62020698	0.209126	0.125535	0.0957381
height_ukbb	male_allcancer	153158	rs62027307	0.0899689	0.0825628	0.275844
height_ukbb	male_allcancer	153158	rs62036215	0.0344724	0.0522849	0.509691
height_ukbb	male_allcancer	153158	rs62046625	-0.0780115	0.0971007	0.421739
height_ukbb	male_allcancer	153158	rs62073017	0.0740994	0.0997079	0.457382
height_ukbb	male_allcancer	153158	rs62102718	0.00248991	0.15682	0.987332
height_ukbb	male_allcancer	153158	rs62125975	-0.024657	0.1378	0.85799
height_ukbb	male_allcancer	153158	rs62138802	0.27366	0.145181	0.0594356
height_ukbb	male_allcancer	153158	rs62191087	-0.0737198	0.163007	0.65109
height_ukbb	male_allcancer	153158	rs621979	-0.114067	0.127801	0.372104
height_ukbb	male_allcancer	153158	rs62211513	-0.179651	0.145732	0.217668
height_ukbb	male_allcancer	153158	rs62238314	0.0387438	0.0770334	0.615001
height_ukbb	male_allcancer	153158	rs62243281	0.00345852	0.127168	0.978303
height_ukbb	male_allcancer	153158	rs62246789	0.0448433	0.155596	0.773192
height_ukbb	male_allcancer	153158	rs62259688	0.0190343	0.105256	0.856494
height_ukbb	male_allcancer	153158	rs62267570	0.0581119	0.100926	0.564761
height_ukbb	male_allcancer	153158	rs62278019	0.0164531	0.159687	0.917936
height_ukbb	male_allcancer	153158	rs62278038	-0.154638	0.157368	0.325779
height_ukbb	male_allcancer	153158	rs62289359	-0.0302121	0.105498	0.77459
height_ukbb	male_allcancer	153158	rs62289742	0.101458	0.157314	0.518963
height_ukbb	male_allcancer	153158	rs62294340	0.0042299	0.117	0.97116
height_ukbb	male_allcancer	153158	rs6234	0.00730867	0.122557	0.952446
height_ukbb	male_allcancer	153158	rs62370473	0.224098	0.121209	0.0644791
height_ukbb	male_allcancer	153158	rs62384580	0.0522809	0.151384	0.729829
height_ukbb	male_allcancer	153158	rs62408722	0.0680247	0.101943	0.504592
height_ukbb	male_allcancer	153158	rs62429516	-0.0528153	0.117814	0.653942
height_ukbb	male_allcancer	153158	rs62441842	0.29888	0.131972	0.02353
height_ukbb	male_allcancer	153158	rs62442203	0.0261755	0.0662643	0.69283
height_ukbb	male_allcancer	153158	rs62448660	-0.169857	0.146009	0.244697
height_ukbb	male_allcancer	153158	rs62457627	0.0723265	0.116544	0.534865
height_ukbb	male_allcancer	153158	rs62466110	0.142759	0.0934725	0.126691
height_ukbb	male_allcancer	153158	rs62501195	-0.0114434	0.0539304	0.83196
height_ukbb	male_allcancer	153158	rs62515696	0.0727849	0.123711	0.5563
height_ukbb	male_allcancer	153158	rs62567820	0.164987	0.165523	0.318879
height_ukbb	male_allcancer	153158	rs62621197	-0.0129125	0.0310853	0.677857
height_ukbb	male_allcancer	153158	rs62621400	0.0422413	0.0566799	0.456114
height_ukbb	male_allcancer	153158	rs62623707	0.0336056	0.151577	0.824542
height_ukbb	male_allcancer	153158	rs6422513	0.0418403	0.0813755	0.607138
height_ukbb	male_allcancer	153158	rs6432244	0.109877	0.157966	0.486694
height_ukbb	male_allcancer	153158	rs6433973	-0.0603903	0.137367	0.660208
height_ukbb	male_allcancer	153158	rs6444307	0.0404579	0.124604	0.745415
height_ukbb	male_allcancer	153158	rs6446312	0.128676	0.101891	0.206632
height_ukbb	male_allcancer	153158	rs6460902	0.192293	0.149638	0.198773
height_ukbb	male_allcancer	153158	rs6463758	0.0732115	0.0767824	0.340341
height_ukbb	male_allcancer	153158	rs6467551	-0.0536181	0.104226	0.606943
height_ukbb	male_allcancer	153158	rs6477489	0.132562	0.0443684	0.00281041
height_ukbb	male_allcancer	153158	rs648153	-0.0141083	0.153388	0.926715
height_ukbb	male_allcancer	153158	rs648193	0.0333643	0.096657	0.729957
height_ukbb	male_allcancer	153158	rs6486406	0.14236	0.133187	0.285126
height_ukbb	male_allcancer	153158	rs649001	0.12122	0.151558	0.423815
height_ukbb	male_allcancer	153158	rs6497744	0.0182414	0.150602	0.903593
height_ukbb	male_allcancer	153158	rs6503521	-0.339069	0.139431	0.0150236
height_ukbb	male_allcancer	153158	rs6508355	-0.00991363	0.108594	0.927261
height_ukbb	male_allcancer	153158	rs6543726	0.150119	0.162518	0.355638
height_ukbb	male_allcancer	153158	rs6557136	0.0355269	0.109389	0.745352
height_ukbb	male_allcancer	153158	rs6564524	0.0881428	0.103367	0.393816
height_ukbb	male_allcancer	153158	rs6567160	0.0117923	0.0670159	0.860323
height_ukbb	male_allcancer	153158	rs6570056	0.0979763	0.159763	0.539705
height_ukbb	male_allcancer	153158	rs6582586	-0.421071	0.152873	0.00588025
height_ukbb	male_allcancer	153158	rs658997	-0.0104024	0.0722153	0.885463
height_ukbb	male_allcancer	153158	rs6605522	0.046463	0.137468	0.73537
height_ukbb	male_allcancer	153158	rs66461782	0.0043734	0.117519	0.970314
height_ukbb	male_allcancer	153158	rs6650791	0.208451	0.144084	0.147972
height_ukbb	male_allcancer	153158	rs66551613	0.197559	0.129685	0.127665
height_ukbb	male_allcancer	153158	rs6658835	0.0104416	0.0942383	0.911775
height_ukbb	male_allcancer	153158	rs6665572	-0.0481875	0.146684	0.742525
height_ukbb	male_allcancer	153158	rs66728407	-0.126929	0.140047	0.364761
height_ukbb	male_allcancer	153158	rs668347	-0.0707551	0.0475739	0.136945
height_ukbb	male_allcancer	153158	rs6684205	0.0278075	0.050455	0.581541
height_ukbb	male_allcancer	153158	rs6688113	-0.140796	0.0962091	0.143347
height_ukbb	male_allcancer	153158	rs668871	-0.229746	0.0795105	0.00385852
height_ukbb	male_allcancer	153158	rs6689038	0.0928255	0.159074	0.559532
height_ukbb	male_allcancer	153158	rs66917623	0.211551	0.130557	0.10515
height_ukbb	male_allcancer	153158	rs6693113	0.058116	0.123453	0.637817
height_ukbb	male_allcancer	153158	rs66989638	0.152971	0.102818	0.136808
height_ukbb	male_allcancer	153158	rs670318	0.130875	0.141247	0.354152
height_ukbb	male_allcancer	153158	rs6706045	-0.0918085	0.15513	0.553973
height_ukbb	male_allcancer	153158	rs6708784	0.331776	0.159686	0.0377387
height_ukbb	male_allcancer	153158	rs6713895	-0.0741965	0.16483	0.65261
height_ukbb	male_allcancer	153158	rs6719452	-0.0730502	0.15879	0.645485
height_ukbb	male_allcancer	153158	rs67248060	-0.202046	0.110637	0.0678187
height_ukbb	male_allcancer	153158	rs6729346	-0.106318	0.13401	0.42757
height_ukbb	male_allcancer	153158	rs6735393	0.119215	0.067339	0.0766644
height_ukbb	male_allcancer	153158	rs6737995	-0.108659	0.12699	0.392191
height_ukbb	male_allcancer	153158	rs6739701	0.00892637	0.11434	0.937773
height_ukbb	male_allcancer	153158	rs6741427	0.143361	0.166162	0.38826
height_ukbb	male_allcancer	153158	rs6753802	0.00393011	0.10545	0.97027
height_ukbb	male_allcancer	153158	rs6762578	-0.0334888	0.0489354	0.493756
height_ukbb	male_allcancer	153158	rs6762851	-0.044535	0.0678921	0.511845
height_ukbb	male_allcancer	153158	rs6767303	-0.177135	0.149501	0.23608
height_ukbb	male_allcancer	153158	rs67749743	-0.052443	0.138081	0.704095
height_ukbb	male_allcancer	153158	rs677931	0.0584752	0.12598	0.64253
height_ukbb	male_allcancer	153158	rs6786	-0.041587	0.140315	0.766937
height_ukbb	male_allcancer	153158	rs6787151	0.0126095	0.161733	0.937856
height_ukbb	male_allcancer	153158	rs67877276	-0.0344509	0.10771	0.749083
height_ukbb	male_allcancer	153158	rs67968328	-0.140342	0.171658	0.413605
height_ukbb	male_allcancer	153158	rs68007459	-0.0451374	0.0919531	0.623515
height_ukbb	male_allcancer	153158	rs6809297	0.0154285	0.154923	0.920671
height_ukbb	male_allcancer	153158	rs68101166	-0.111242	0.144446	0.441224
height_ukbb	male_allcancer	153158	rs68156080	-0.0676699	0.140409	0.629842
height_ukbb	male_allcancer	153158	rs68186996	-0.0409946	0.157855	0.795097
height_ukbb	male_allcancer	153158	rs6820957	0.0383654	0.148004	0.795467
height_ukbb	male_allcancer	153158	rs6827199	0.050897	0.143376	0.722597
height_ukbb	male_allcancer	153158	rs683808	-0.0867172	0.13909	0.532982
height_ukbb	male_allcancer	153158	rs6842764	0.0114313	0.123644	0.926337
height_ukbb	male_allcancer	153158	rs684282	-0.303673	0.135628	0.0251546
height_ukbb	male_allcancer	153158	rs6845703	0.184652	0.12715	0.146434
height_ukbb	male_allcancer	153158	rs6869221	0.0472233	0.0517083	0.361105
height_ukbb	male_allcancer	153158	rs6874	-0.113484	0.11544	0.325579
height_ukbb	male_allcancer	153158	rs6892884	-0.0500431	0.0882213	0.570547
height_ukbb	male_allcancer	153158	rs6895892	-0.0255644	0.166825	0.878208
height_ukbb	male_allcancer	153158	rs6899155	-0.00262734	0.0742103	0.971758
height_ukbb	male_allcancer	153158	rs6900530	-0.0142089	0.0517251	0.783546
height_ukbb	male_allcancer	153158	rs6902285	0.114802	0.153433	0.454327
height_ukbb	male_allcancer	153158	rs6906411	-0.0581324	0.059887	0.331696
height_ukbb	male_allcancer	153158	rs6906623	0.0908289	0.1416	0.521233
height_ukbb	male_allcancer	153158	rs6908258	-0.0998752	0.109057	0.359769
height_ukbb	male_allcancer	153158	rs6916218	0.0568376	0.0790303	0.472025
height_ukbb	male_allcancer	153158	rs6916705	0.209971	0.155196	0.176076
height_ukbb	male_allcancer	153158	rs6924424	-0.00284975	0.0716922	0.968293
height_ukbb	male_allcancer	153158	rs6928393	0.0538361	0.136918	0.694171
height_ukbb	male_allcancer	153158	rs6933036	0.00986754	0.130375	0.939669
height_ukbb	male_allcancer	153158	rs6938592	0.0172176	0.0775021	0.824192
height_ukbb	male_allcancer	153158	rs6962887	0.0694286	0.0743109	0.35015
height_ukbb	male_allcancer	153158	rs6964319	-0.00729054	0.147297	0.960524
height_ukbb	male_allcancer	153158	rs6969188	0.0115153	0.119844	0.923452
height_ukbb	male_allcancer	153158	rs6977081	0.061008	0.065602	0.352386
height_ukbb	male_allcancer	153158	rs6980299	-0.0645728	0.133165	0.627741
height_ukbb	male_allcancer	153158	rs6987355	-0.0851742	0.120824	0.480843
height_ukbb	male_allcancer	153158	rs6994523	-0.0563008	0.14826	0.704135
height_ukbb	male_allcancer	153158	rs6997004	-0.0245471	0.140389	0.861197
height_ukbb	male_allcancer	153158	rs7025685	-0.0554534	0.0718469	0.440216
height_ukbb	male_allcancer	153158	rs7026363	0.129017	0.151397	0.394114
height_ukbb	male_allcancer	153158	rs702886	-0.0279358	0.10874	0.797252
height_ukbb	male_allcancer	153158	rs7035873	0.157429	0.119976	0.189462
height_ukbb	male_allcancer	153158	rs7038554	0.091639	0.0597442	0.125065
height_ukbb	male_allcancer	153158	rs704660	0.0268696	0.0821251	0.743533
height_ukbb	male_allcancer	153158	rs706402	-0.0482834	0.107441	0.653148
height_ukbb	male_allcancer	153158	rs7077016	0.0167651	0.153617	0.913095
height_ukbb	male_allcancer	153158	rs707718	-0.0240648	0.124575	0.846821
height_ukbb	male_allcancer	153158	rs708119	-0.175685	0.153396	0.252083
height_ukbb	male_allcancer	153158	rs7082972	-0.0964634	0.158728	0.543367
height_ukbb	male_allcancer	153158	rs708545	-0.150086	0.152893	0.326277
height_ukbb	male_allcancer	153158	rs7087507	-0.0479315	0.121264	0.692647
height_ukbb	male_allcancer	153158	rs7088786	-0.0652092	0.132926	0.623733
height_ukbb	male_allcancer	153158	rs7089710	0.102041	0.0912769	0.263597
height_ukbb	male_allcancer	153158	rs7096199	-0.0289491	0.157659	0.854313
height_ukbb	male_allcancer	153158	rs7122133	-0.0297169	0.162724	0.855095
height_ukbb	male_allcancer	153158	rs7129975	-0.0253103	0.146522	0.862855
height_ukbb	male_allcancer	153158	rs7133921	-0.0158708	0.0944471	0.866552
height_ukbb	male_allcancer	153158	rs71356070	0.242546	0.110526	0.0282016
height_ukbb	male_allcancer	153158	rs71385734	-0.0233765	0.0638138	0.714123
height_ukbb	male_allcancer	153158	rs71386687	-0.0400949	0.149229	0.788176
height_ukbb	male_allcancer	153158	rs71394086	0.0054704	0.132471	0.967061
height_ukbb	male_allcancer	153158	rs71396950	-0.119716	0.0802784	0.135894
height_ukbb	male_allcancer	153158	rs71398138	0.029434	0.123553	0.811703
height_ukbb	male_allcancer	153158	rs7140546	-0.0599335	0.156102	0.701024
height_ukbb	male_allcancer	153158	rs71427097	0.134296	0.0835648	0.108034
height_ukbb	male_allcancer	153158	rs7147987	0.00914421	0.0646993	0.887606
height_ukbb	male_allcancer	153158	rs7148145	-0.0380817	0.0836871	0.649074
height_ukbb	male_allcancer	153158	rs7148810	0.1181	0.145672	0.417522
height_ukbb	male_allcancer	153158	rs71499905	0.198294	0.11597	0.0872905
height_ukbb	male_allcancer	153158	rs7153747	0.120756	0.156401	0.44006
height_ukbb	male_allcancer	153158	rs71542184	0.0196727	0.113141	0.861962
height_ukbb	male_allcancer	153158	rs7156335	0.102663	0.0932743	0.271046
height_ukbb	male_allcancer	153158	rs71592765	0.178641	0.0705614	0.0113507
height_ukbb	male_allcancer	153158	rs715948	0.0669012	0.123142	0.586932
height_ukbb	male_allcancer	153158	rs7160860	0.278707	0.151672	0.0661259
height_ukbb	male_allcancer	153158	rs7163283	0.499808	0.149595	0.000834543
height_ukbb	male_allcancer	153158	rs7165624	0.0750518	0.0986084	0.446592
height_ukbb	male_allcancer	153158	rs7168331	0.0643092	0.105026	0.54033
height_ukbb	male_allcancer	153158	rs7175692	-0.125672	0.119067	0.291211
height_ukbb	male_allcancer	153158	rs7178424	-0.0324602	0.0898123	0.717783
height_ukbb	male_allcancer	153158	rs7181724	0.038863	0.102174	0.703678
height_ukbb	male_allcancer	153158	rs7185928	0.0381292	0.121098	0.752866
height_ukbb	male_allcancer	153158	rs719480	-0.0397298	0.119346	0.739214
height_ukbb	male_allcancer	153158	rs7201584	-0.0495363	0.115362	0.667632
height_ukbb	male_allcancer	153158	rs7210148	-0.322228	0.1668	0.0533813
height_ukbb	male_allcancer	153158	rs7211642	0.156134	0.0922645	0.0905996
height_ukbb	male_allcancer	153158	rs7213608	0.0362154	0.0576477	0.529861
height_ukbb	male_allcancer	153158	rs7214743	0.000874894	0.0371106	0.981191
height_ukbb	male_allcancer	153158	rs7220	-0.223044	0.115546	0.0535648
height_ukbb	male_allcancer	153158	rs7220854	-0.100854	0.148988	0.498451
height_ukbb	male_allcancer	153158	rs7223535	0.077401	0.033365	0.0203504
height_ukbb	male_allcancer	153158	rs722587	-0.182899	0.141375	0.195763
height_ukbb	male_allcancer	153158	rs723149	-0.18859	0.0718518	0.00867224
height_ukbb	male_allcancer	153158	rs724560	-0.163921	0.15332	0.285006
height_ukbb	male_allcancer	153158	rs72482703	-0.126941	0.0882456	0.150294
height_ukbb	male_allcancer	153158	rs7251031	-0.123478	0.0910292	0.174952
height_ukbb	male_allcancer	153158	rs7252363	-0.0886351	0.145679	0.542905
height_ukbb	male_allcancer	153158	rs7253628	0.112766	0.101754	0.267768
height_ukbb	male_allcancer	153158	rs725900	0.0275104	0.139302	0.843446
height_ukbb	male_allcancer	153158	rs726046	0.00201929	0.151583	0.989371
height_ukbb	male_allcancer	153158	rs72618609	0.0835786	0.148161	0.572682
height_ukbb	male_allcancer	153158	rs72643819	-0.161969	0.13561	0.232332
height_ukbb	male_allcancer	153158	rs72650616	-0.0992877	0.157894	0.529463
height_ukbb	male_allcancer	153158	rs72666640	0.048196	0.146385	0.741974
height_ukbb	male_allcancer	153158	rs72670660	-0.0533128	0.13017	0.682127
height_ukbb	male_allcancer	153158	rs72684290	0.277343	0.119805	0.0206152
height_ukbb	male_allcancer	153158	rs7268985	-0.159032	0.15983	0.319732
height_ukbb	male_allcancer	153158	rs72698179	0.160609	0.121315	0.185537
height_ukbb	male_allcancer	153158	rs72706424	-0.0229935	0.134903	0.86466
height_ukbb	male_allcancer	153158	rs72709390	-0.155531	0.135112	0.249678
height_ukbb	male_allcancer	153158	rs72710154	0.124836	0.119041	0.294326
height_ukbb	male_allcancer	153158	rs72722286	0.0803957	0.148227	0.587556
height_ukbb	male_allcancer	153158	rs72745312	-0.153624	0.149208	0.303198
height_ukbb	male_allcancer	153158	rs72745804	-0.180911	0.128274	0.158438
height_ukbb	male_allcancer	153158	rs72754380	0.092126	0.0829158	0.266534
height_ukbb	male_allcancer	153158	rs72754961	0.220788	0.144246	0.12586
height_ukbb	male_allcancer	153158	rs72755190	0.152034	0.146933	0.300801
height_ukbb	male_allcancer	153158	rs72755233	0.0133539	0.0301783	0.658127
height_ukbb	male_allcancer	153158	rs72759043	-0.206691	0.138183	0.134712
height_ukbb	male_allcancer	153158	rs72759634	0.137064	0.167482	0.413139
height_ukbb	male_allcancer	153158	rs72762175	-0.0616362	0.126188	0.625232
height_ukbb	male_allcancer	153158	rs72765638	-0.0865574	0.0772948	0.262785
height_ukbb	male_allcancer	153158	rs72766638	0.000730761	0.107655	0.994584
height_ukbb	male_allcancer	153158	rs72767936	0.119538	0.14585	0.412446
height_ukbb	male_allcancer	153158	rs72768577	-0.0909106	0.105965	0.390932
height_ukbb	male_allcancer	153158	rs727851	-0.0591846	0.0945046	0.531143
height_ukbb	male_allcancer	153158	rs72793280	0.0404691	0.0502067	0.420214
height_ukbb	male_allcancer	153158	rs72800245	0.0810467	0.174507	0.642339
height_ukbb	male_allcancer	153158	rs72801818	0.0280654	0.0650343	0.666071
height_ukbb	male_allcancer	153158	rs72813548	-0.0583498	0.141316	0.679679
height_ukbb	male_allcancer	153158	rs72815139	0.0101628	0.156163	0.948112
height_ukbb	male_allcancer	153158	rs72818054	0.169372	0.155378	0.275684
height_ukbb	male_allcancer	153158	rs7282525	0.0734534	0.13603	0.58921
height_ukbb	male_allcancer	153158	rs72834618	0.0343596	0.152323	0.821536
height_ukbb	male_allcancer	153158	rs72841270	-0.123454	0.117858	0.294875
height_ukbb	male_allcancer	153158	rs72842207	0.0341179	0.0926827	0.712787
height_ukbb	male_allcancer	153158	rs7286215	0.0165054	0.0879161	0.85108
height_ukbb	male_allcancer	153158	rs72865212	-0.00233303	0.0876542	0.978766
height_ukbb	male_allcancer	153158	rs72887152	-0.162721	0.121069	0.178938
height_ukbb	male_allcancer	153158	rs72892431	0.10252	0.0957211	0.284157
height_ukbb	male_allcancer	153158	rs72898492	-0.123861	0.11258	0.271243
height_ukbb	male_allcancer	153158	rs72899606	0.254479	0.151393	0.0927796
height_ukbb	male_allcancer	153158	rs72904790	0.0340629	0.0636264	0.592402
height_ukbb	male_allcancer	153158	rs72907095	-0.176157	0.133994	0.188624
height_ukbb	male_allcancer	153158	rs72911675	-0.184294	0.14781	0.21246
height_ukbb	male_allcancer	153158	rs729257	-0.224324	0.0891041	0.0118176
height_ukbb	male_allcancer	153158	rs72940760	0.053466	0.148445	0.718718
height_ukbb	male_allcancer	153158	rs72945224	0.227231	0.160909	0.157899
height_ukbb	male_allcancer	153158	rs72964564	0.0500658	0.0987503	0.612159
height_ukbb	male_allcancer	153158	rs72973386	0.0977024	0.169696	0.564785
height_ukbb	male_allcancer	153158	rs72978905	-0.217864	0.10034	0.0299113
height_ukbb	male_allcancer	153158	rs72998394	0.0256926	0.116616	0.825623
height_ukbb	male_allcancer	153158	rs7302602	-0.132918	0.170951	0.436853
height_ukbb	male_allcancer	153158	rs73041057	-0.194306	0.118472	0.100986
height_ukbb	male_allcancer	153158	rs7305701	-0.0494002	0.132951	0.710216
height_ukbb	male_allcancer	153158	rs7306710	-0.0197416	0.0286631	0.490983
height_ukbb	male_allcancer	153158	rs73075037	-0.0955776	0.160099	0.550515
height_ukbb	male_allcancer	153158	rs73080339	0.026563	0.0798291	0.739324
height_ukbb	male_allcancer	153158	rs73092108	-0.075719	0.0501674	0.131215
height_ukbb	male_allcancer	153158	rs73109050	0.055343	0.144957	0.702618
height_ukbb	male_allcancer	153158	rs73111616	-0.0212071	0.144214	0.88309
height_ukbb	male_allcancer	153158	rs7311238	0.0530939	0.113731	0.640615
height_ukbb	male_allcancer	153158	rs73125628	0.0557227	0.126694	0.660067
height_ukbb	male_allcancer	153158	rs7314115	-0.130208	0.125406	0.299132
height_ukbb	male_allcancer	153158	rs73155600	0.433833	0.154571	0.0050054
height_ukbb	male_allcancer	153158	rs7318247	-0.0893125	0.144951	0.537791
height_ukbb	male_allcancer	153158	rs73186333	0.195069	0.140718	0.165673
height_ukbb	male_allcancer	153158	rs7319045	0.0201477	0.0567832	0.722726
height_ukbb	male_allcancer	153158	rs73206626	0.234953	0.145671	0.106766
height_ukbb	male_allcancer	153158	rs73224517	-0.00268447	0.144731	0.985202
height_ukbb	male_allcancer	153158	rs73228208	-0.0047159	0.0849129	0.95571
height_ukbb	male_allcancer	153158	rs73232637	-0.107452	0.127648	0.399912
height_ukbb	male_allcancer	153158	rs73238075	-0.0443116	0.119771	0.711405
height_ukbb	male_allcancer	153158	rs73238087	-0.071097	0.140988	0.614067
height_ukbb	male_allcancer	153158	rs7330220	-0.04898	0.145148	0.735778
height_ukbb	male_allcancer	153158	rs7331183	0.0225418	0.102766	0.826377
height_ukbb	male_allcancer	153158	rs73332146	0.0483755	0.141953	0.733265
height_ukbb	male_allcancer	153158	rs7338963	-0.0190614	0.0765678	0.803401
height_ukbb	male_allcancer	153158	rs73415742	0.111194	0.138164	0.420933
height_ukbb	male_allcancer	153158	rs734586	0.114355	0.0948601	0.228007
height_ukbb	male_allcancer	153158	rs73463652	-0.168037	0.143242	0.240758
height_ukbb	male_allcancer	153158	rs735092	-0.11826	0.169676	0.48582
height_ukbb	male_allcancer	153158	rs73509900	-0.0389834	0.119559	0.744379
height_ukbb	male_allcancer	153158	rs7359678	-0.124973	0.145355	0.389912
height_ukbb	male_allcancer	153158	rs73606412	-0.0979471	0.131416	0.456078
height_ukbb	male_allcancer	153158	rs73682817	-0.0223077	0.137055	0.870704
height_ukbb	male_allcancer	153158	rs736870	0.088797	0.121983	0.466648
height_ukbb	male_allcancer	153158	rs7380422	0.252237	0.16408	0.124226
height_ukbb	male_allcancer	153158	rs73835402	-0.0948574	0.154439	0.539079
height_ukbb	male_allcancer	153158	rs73856768	-0.13279	0.149682	0.374999
height_ukbb	male_allcancer	153158	rs7395822	0.0453236	0.151835	0.765318
height_ukbb	male_allcancer	153158	rs73976192	-0.183728	0.143377	0.200042
height_ukbb	male_allcancer	153158	rs73988931	-0.320563	0.138449	0.0205917
height_ukbb	male_allcancer	153158	rs74085523	-0.104003	0.116549	0.372203
height_ukbb	male_allcancer	153158	rs7410385	-0.0989391	0.152528	0.516557
height_ukbb	male_allcancer	153158	rs7425274	4.91587e-05	0.134079	0.999707
height_ukbb	male_allcancer	153158	rs742757	0.0392772	0.144804	0.786203
height_ukbb	male_allcancer	153158	rs74320127	-0.0631933	0.153187	0.679956
height_ukbb	male_allcancer	153158	rs7433347	-0.0456882	0.163343	0.779701
height_ukbb	male_allcancer	153158	rs74335301	0.0531119	0.164975	0.747499
height_ukbb	male_allcancer	153158	rs74359721	0.0392017	0.103297	0.704314
height_ukbb	male_allcancer	153158	rs74390716	0.108195	0.137616	0.431743
height_ukbb	male_allcancer	153158	rs74397018	0.273316	0.162689	0.0929582
height_ukbb	male_allcancer	153158	rs74410329	-0.193536	0.154829	0.211298
height_ukbb	male_allcancer	153158	rs74411434	0.0811405	0.0937181	0.386603
height_ukbb	male_allcancer	153158	rs74431741	0.0173328	0.11367	0.878806
height_ukbb	male_allcancer	153158	rs7458576	0.0297915	0.146099	0.838421
height_ukbb	male_allcancer	153158	rs74596105	-0.0902001	0.0583918	0.122409
height_ukbb	male_allcancer	153158	rs74608402	-0.0940073	0.148507	0.526724
height_ukbb	male_allcancer	153158	rs746152	-0.0152467	0.0889927	0.863968
height_ukbb	male_allcancer	153158	rs7463814	-0.299043	0.16391	0.0680861
height_ukbb	male_allcancer	153158	rs74684534	0.0971314	0.108087	0.368845
height_ukbb	male_allcancer	153158	rs74742492	0.138702	0.0792635	0.0801372
height_ukbb	male_allcancer	153158	rs74764079	0.0670249	0.15262	0.660545
height_ukbb	male_allcancer	153158	rs74821708	0.0148213	0.132515	0.910946
height_ukbb	male_allcancer	153158	rs74900775	0.0457446	0.0918248	0.618362
height_ukbb	male_allcancer	153158	rs74905447	-0.238734	0.142067	0.0928723
height_ukbb	male_allcancer	153158	rs74922218	0.39309	0.152781	0.0100852
height_ukbb	male_allcancer	153158	rs74929147	-0.180356	0.158905	0.256376
height_ukbb	male_allcancer	153158	rs75022676	-0.0795479	0.141461	0.573889
height_ukbb	male_allcancer	153158	rs75031954	-0.0098016	0.128625	0.939258
height_ukbb	male_allcancer	153158	rs75078690	0.253721	0.129646	0.050345
height_ukbb	male_allcancer	153158	rs75097164	-0.10743	0.143056	0.452674
height_ukbb	male_allcancer	153158	rs75127279	0.104095	0.13805	0.450826
height_ukbb	male_allcancer	153158	rs75129202	-0.00986243	0.134584	0.941583
height_ukbb	male_allcancer	153158	rs7518779	0.0180494	0.104815	0.863278
height_ukbb	male_allcancer	153158	rs7519097	0.0259322	0.0945701	0.783922
height_ukbb	male_allcancer	153158	rs7519247	-0.281932	0.157302	0.0730851
height_ukbb	male_allcancer	153158	rs75203562	-0.11914	0.158703	0.452827
height_ukbb	male_allcancer	153158	rs752726	0.0889447	0.136046	0.513253
height_ukbb	male_allcancer	153158	rs75312819	-0.0959586	0.171881	0.576649
height_ukbb	male_allcancer	153158	rs75354213	-0.00428918	0.102831	0.966729
height_ukbb	male_allcancer	153158	rs7540857	-0.0477948	0.151217	0.751951
height_ukbb	male_allcancer	153158	rs75427302	-0.0442583	0.162645	0.785532
height_ukbb	male_allcancer	153158	rs75447849	-0.200459	0.123833	0.105494
height_ukbb	male_allcancer	153158	rs7545219	0.0129865	0.163644	0.936748
height_ukbb	male_allcancer	153158	rs75456019	0.0521764	0.174312	0.76469
height_ukbb	male_allcancer	153158	rs754821	-0.144274	0.149413	0.334243
height_ukbb	male_allcancer	153158	rs75483778	0.102415	0.0855284	0.231136
height_ukbb	male_allcancer	153158	rs75534547	0.0875517	0.129802	0.499994
height_ukbb	male_allcancer	153158	rs7557989	-0.200577	0.102835	0.0511199
height_ukbb	male_allcancer	153158	rs7558440	-0.182231	0.13544	0.178471
height_ukbb	male_allcancer	153158	rs7562029	0.0705801	0.106348	0.506901
height_ukbb	male_allcancer	153158	rs75621605	0.0185846	0.0988107	0.850811
height_ukbb	male_allcancer	153158	rs75653026	0.116189	0.140881	0.409524
height_ukbb	male_allcancer	153158	rs75679261	0.0814226	0.157005	0.604041
height_ukbb	male_allcancer	153158	rs7574116	-0.232346	0.135404	0.0861735
height_ukbb	male_allcancer	153158	rs7585767	0.125255	0.111695	0.262116
height_ukbb	male_allcancer	153158	rs7586860	-0.0667053	0.158336	0.673543
height_ukbb	male_allcancer	153158	rs75899270	0.0589803	0.145251	0.684699
height_ukbb	male_allcancer	153158	rs7593987	0.12295	0.0716942	0.0863583
height_ukbb	male_allcancer	153158	rs7600802	-0.218386	0.162709	0.179535
height_ukbb	male_allcancer	153158	rs7600835	-0.454375	0.142891	0.00147337
height_ukbb	male_allcancer	153158	rs76052316	-0.126598	0.131403	0.335329
height_ukbb	male_allcancer	153158	rs761391	-0.00429364	0.0999825	0.965746
height_ukbb	male_allcancer	153158	rs7614412	-0.270208	0.15976	0.0907719
height_ukbb	male_allcancer	153158	rs76152268	-0.00179484	0.118904	0.987956
height_ukbb	male_allcancer	153158	rs7615486	-0.0957348	0.126665	0.449763
height_ukbb	male_allcancer	153158	rs7619337	0.141013	0.139956	0.313671
height_ukbb	male_allcancer	153158	rs7621604	0.0485162	0.0702511	0.489809
height_ukbb	male_allcancer	153158	rs76224110	0.00422711	0.117157	0.971218
height_ukbb	male_allcancer	153158	rs7624084	0.0497987	0.0227681	0.028727
height_ukbb	male_allcancer	153158	rs76246107	0.11473	0.121305	0.34425
height_ukbb	male_allcancer	153158	rs76306191	-0.0568265	0.0868822	0.513071
height_ukbb	male_allcancer	153158	rs76307059	0.0336575	0.103477	0.74498
height_ukbb	male_allcancer	153158	rs76309148	-0.0634804	0.0835439	0.447347
height_ukbb	male_allcancer	153158	rs763318	-0.0569028	0.0627403	0.364429
height_ukbb	male_allcancer	153158	rs76331864	-0.00509527	0.13581	0.970072
height_ukbb	male_allcancer	153158	rs76364830	0.0629458	0.0800865	0.431883
height_ukbb	male_allcancer	153158	rs7638906	-0.106489	0.134625	0.42894
height_ukbb	male_allcancer	153158	rs7639683	0.0393521	0.0969299	0.684754
height_ukbb	male_allcancer	153158	rs76410205	-0.012731	0.104383	0.902928
height_ukbb	male_allcancer	153158	rs7641192	-0.120006	0.141655	0.396897
height_ukbb	male_allcancer	153158	rs76415301	0.0733563	0.127096	0.563824
height_ukbb	male_allcancer	153158	rs7643792	0.100091	0.0789628	0.204952
height_ukbb	male_allcancer	153158	rs76454039	-0.165181	0.147067	0.261365
height_ukbb	male_allcancer	153158	rs76465657	0.106664	0.159979	0.504943
height_ukbb	male_allcancer	153158	rs76474083	0.106735	0.110994	0.336239
height_ukbb	male_allcancer	153158	rs76493569	0.0557885	0.149504	0.709032
height_ukbb	male_allcancer	153158	rs7652117	-0.0729179	0.098984	0.461327
height_ukbb	male_allcancer	153158	rs76604417	-0.069576	0.116229	0.549432
height_ukbb	male_allcancer	153158	rs76653224	0.0761696	0.112346	0.497778
height_ukbb	male_allcancer	153158	rs76664163	0.207403	0.141428	0.142513
height_ukbb	male_allcancer	153158	rs7673321	0.0025092	0.0297323	0.932744
height_ukbb	male_allcancer	153158	rs76750172	-0.0256666	0.136885	0.851265
height_ukbb	male_allcancer	153158	rs76822366	0.129837	0.132857	0.328436
height_ukbb	male_allcancer	153158	rs76826985	-0.108174	0.156732	0.490076
height_ukbb	male_allcancer	153158	rs7689420	0.00489224	0.0272058	0.857291
height_ukbb	male_allcancer	153158	rs76895963	0.017447	0.0362634	0.630431
height_ukbb	male_allcancer	153158	rs76929617	-0.00159681	0.0691012	0.981564
height_ukbb	male_allcancer	153158	rs76975402	-0.154512	0.142033	0.276657
height_ukbb	male_allcancer	153158	rs7697556	0.0227527	0.052778	0.666395
height_ukbb	male_allcancer	153158	rs77005033	0.374602	0.144875	0.00971847
height_ukbb	male_allcancer	153158	rs7703022	0.0893019	0.133743	0.504317
height_ukbb	male_allcancer	153158	rs7709555	0.0592573	0.148897	0.690649
height_ukbb	male_allcancer	153158	rs77105239	-0.0600362	0.13968	0.667332
height_ukbb	male_allcancer	153158	rs7712162	-0.293422	0.117562	0.0125637
height_ukbb	male_allcancer	153158	rs77145826	0.00143383	0.123207	0.990715
height_ukbb	male_allcancer	153158	rs7720592	0.0396797	0.152272	0.794413
height_ukbb	male_allcancer	153158	rs77213763	-0.16173	0.137294	0.238804
height_ukbb	male_allcancer	153158	rs77222011	0.229817	0.158235	0.146397
height_ukbb	male_allcancer	153158	rs77265382	-0.117959	0.0984684	0.230942
height_ukbb	male_allcancer	153158	rs77281153	0.0236121	0.1518	0.876389
height_ukbb	male_allcancer	153158	rs7730978	-0.0548609	0.151643	0.717519
height_ukbb	male_allcancer	153158	rs7731023	0.252131	0.122001	0.0387683
height_ukbb	male_allcancer	153158	rs7735408	0.0319236	0.12966	0.805519
height_ukbb	male_allcancer	153158	rs77365560	-0.120729	0.136284	0.375693
height_ukbb	male_allcancer	153158	rs77384835	0.119484	0.129443	0.355976
height_ukbb	male_allcancer	153158	rs7740107	-0.0499136	0.0397407	0.209122
height_ukbb	male_allcancer	153158	rs7744700	0.257101	0.134659	0.0562271
height_ukbb	male_allcancer	153158	rs7745990	0.0159025	0.0804925	0.843386
height_ukbb	male_allcancer	153158	rs7750292	0.265754	0.161518	0.0998978
height_ukbb	male_allcancer	153158	rs7754167	0.181133	0.0959075	0.0589431
height_ukbb	male_allcancer	153158	rs7755983	0.149967	0.163245	0.358272
height_ukbb	male_allcancer	153158	rs77572612	0.102781	0.128983	0.425531
height_ukbb	male_allcancer	153158	rs7758644	0.174701	0.124035	0.158989
height_ukbb	male_allcancer	153158	rs7762731	-0.180384	0.115656	0.118842
height_ukbb	male_allcancer	153158	rs7764472	0.132627	0.124626	0.287238
height_ukbb	male_allcancer	153158	rs7766641	0.0556108	0.0337258	0.0991661
height_ukbb	male_allcancer	153158	rs7777647	-0.0126364	0.134592	0.925199
height_ukbb	male_allcancer	153158	rs7781964	0.0241166	0.0989907	0.807522
height_ukbb	male_allcancer	153158	rs77844870	-0.165312	0.113064	0.143712
height_ukbb	male_allcancer	153158	rs7785231	0.0496577	0.17743	0.779575
height_ukbb	male_allcancer	153158	rs778800	0.205553	0.163279	0.208066
height_ukbb	male_allcancer	153158	rs77929895	-0.0750392	0.126418	0.552793
height_ukbb	male_allcancer	153158	rs7793921	0.0876047	0.110539	0.428057
height_ukbb	male_allcancer	153158	rs7796089	-0.243494	0.148892	0.101971
height_ukbb	male_allcancer	153158	rs7796370	0.0522307	0.134715	0.698229
height_ukbb	male_allcancer	153158	rs7797205	-0.204003	0.10223	0.0459853
height_ukbb	male_allcancer	153158	rs7800072	0.0848712	0.138163	0.539027
height_ukbb	male_allcancer	153158	rs7801581	-0.176386	0.12628	0.162478
height_ukbb	male_allcancer	153158	rs78068712	-0.0356966	0.146236	0.807151
height_ukbb	male_allcancer	153158	rs780886	-7.74146e-05	0.136646	0.999548
height_ukbb	male_allcancer	153158	rs7811214	-0.0162218	0.10784	0.88043
height_ukbb	male_allcancer	153158	rs78127965	-0.14791	0.145793	0.310335
height_ukbb	male_allcancer	153158	rs78158897	0.22153	0.124185	0.0744455
height_ukbb	male_allcancer	153158	rs7815955	-0.0409716	0.0437125	0.348606
height_ukbb	male_allcancer	153158	rs781656	-0.0479337	0.0625307	0.443342
height_ukbb	male_allcancer	153158	rs78198962	-0.0174974	0.0480119	0.715531
height_ukbb	male_allcancer	153158	rs78258707	-0.133983	0.15324	0.381937
height_ukbb	male_allcancer	153158	rs782932	-0.0182442	0.0989886	0.853773
height_ukbb	male_allcancer	153158	rs78305107	0.0835686	0.130633	0.522353
height_ukbb	male_allcancer	153158	rs7831581	0.117671	0.110201	0.285615
height_ukbb	male_allcancer	153158	rs78317595	0.0450724	0.15594	0.772553
height_ukbb	male_allcancer	153158	rs7832777	0.127524	0.167419	0.446236
height_ukbb	male_allcancer	153158	rs78333947	0.017034	0.0765127	0.823824
height_ukbb	male_allcancer	153158	rs78367065	-0.0662723	0.121695	0.586043
height_ukbb	male_allcancer	153158	rs78375199	-0.192803	0.153742	0.209816
height_ukbb	male_allcancer	153158	rs78380806	0.0146868	0.142893	0.918136
height_ukbb	male_allcancer	153158	rs78415835	0.130879	0.134186	0.329382
height_ukbb	male_allcancer	153158	rs78444298	-0.0118402	0.147485	0.936014
height_ukbb	male_allcancer	153158	rs78456741	0.14132	0.154429	0.360131
height_ukbb	male_allcancer	153158	rs78470967	-0.117143	0.140565	0.404633
height_ukbb	male_allcancer	153158	rs78479673	-0.00761549	0.146091	0.958426
height_ukbb	male_allcancer	153158	rs7850364	0.0505977	0.116541	0.664171
height_ukbb	male_allcancer	153158	rs78514374	-0.102037	0.148481	0.491953
height_ukbb	male_allcancer	153158	rs7858917	0.0117567	0.0593232	0.842904
height_ukbb	male_allcancer	153158	rs7861738	0.215887	0.120838	0.0740049
height_ukbb	male_allcancer	153158	rs78626935	0.0333457	0.122194	0.784937
height_ukbb	male_allcancer	153158	rs78670122	0.00264142	0.132089	0.984046
height_ukbb	male_allcancer	153158	rs78706301	0.045345	0.114508	0.692106
height_ukbb	male_allcancer	153158	rs7873096	-0.049861	0.130829	0.703117
height_ukbb	male_allcancer	153158	rs78743535	-0.157116	0.111869	0.16018
height_ukbb	male_allcancer	153158	rs78808004	0.267398	0.10081	0.00798979
height_ukbb	male_allcancer	153158	rs78871791	0.213606	0.148185	0.149448
height_ukbb	male_allcancer	153158	rs7896371	0.104715	0.141353	0.458811
height_ukbb	male_allcancer	153158	rs79006005	0.139367	0.164624	0.397229
height_ukbb	male_allcancer	153158	rs79024651	-0.100751	0.136431	0.460222
height_ukbb	male_allcancer	153158	rs7902581	-0.0958418	0.0960392	0.318306
height_ukbb	male_allcancer	153158	rs7910211	-0.185572	0.1309	0.156289
height_ukbb	male_allcancer	153158	rs7910414	-0.198438	0.135941	0.144363
height_ukbb	male_allcancer	153158	rs7913636	0.0322767	0.139722	0.817309
height_ukbb	male_allcancer	153158	rs79140651	-0.203785	0.14958	0.173078
height_ukbb	male_allcancer	153158	rs7924036	-0.149341	0.0938261	0.111457
height_ukbb	male_allcancer	153158	rs7928703	-0.0384321	0.146437	0.792976
height_ukbb	male_allcancer	153158	rs793202	0.0622755	0.12202	0.609792
height_ukbb	male_allcancer	153158	rs794016	0.0324381	0.102537	0.751732
height_ukbb	male_allcancer	153158	rs79428241	0.317603	0.162125	0.0501128
height_ukbb	male_allcancer	153158	rs79439080	-0.0278996	0.102777	0.786039
height_ukbb	male_allcancer	153158	rs7944514	-0.140969	0.0937788	0.132786
height_ukbb	male_allcancer	153158	rs79477138	-0.0829586	0.105522	0.431767
height_ukbb	male_allcancer	153158	rs7949044	0.0832403	0.115102	0.469565
height_ukbb	male_allcancer	153158	rs79495297	0.129241	0.0980946	0.187666
height_ukbb	male_allcancer	153158	rs79519700	-0.110643	0.133135	0.405942
height_ukbb	male_allcancer	153158	rs7952436	-0.035971	0.0289809	0.214533
height_ukbb	male_allcancer	153158	rs7955819	0.0998096	0.105454	0.343905
height_ukbb	male_allcancer	153158	rs7957882	0.0359632	0.143895	0.802644
height_ukbb	male_allcancer	153158	rs79604877	-0.0434616	0.158734	0.784238
height_ukbb	male_allcancer	153158	rs79649660	0.118253	0.149266	0.428228
height_ukbb	male_allcancer	153158	rs79656532	0.0778363	0.133915	0.56108
height_ukbb	male_allcancer	153158	rs796725	0.0501123	0.112261	0.655315
height_ukbb	male_allcancer	153158	rs79713683	-0.0922348	0.164522	0.575055
height_ukbb	male_allcancer	153158	rs7971677	-0.202989	0.156339	0.194155
height_ukbb	male_allcancer	153158	rs79741989	-0.0338307	0.141131	0.810554
height_ukbb	male_allcancer	153158	rs7974437	0.036362	0.139841	0.794845
height_ukbb	male_allcancer	153158	rs79747671	0.00611184	0.0688922	0.929308
height_ukbb	male_allcancer	153158	rs7976530	0.0382553	0.124807	0.759213
height_ukbb	male_allcancer	153158	rs79769281	-0.0457813	0.102302	0.654504
height_ukbb	male_allcancer	153158	rs798488	0.0415892	0.0311076	0.18124
height_ukbb	male_allcancer	153158	rs79920062	-0.0496406	0.142484	0.727544
height_ukbb	male_allcancer	153158	rs79943855	-0.0677075	0.0788286	0.390384
height_ukbb	male_allcancer	153158	rs79980676	-0.0109254	0.114949	0.924278
height_ukbb	male_allcancer	153158	rs80012023	0.183179	0.175603	0.296883
height_ukbb	male_allcancer	153158	rs80068856	0.361962	0.170632	0.0338967
height_ukbb	male_allcancer	153158	rs80085163	0.140906	0.138787	0.309978
height_ukbb	male_allcancer	153158	rs80107103	0.0735397	0.147489	0.618053
height_ukbb	male_allcancer	153158	rs8013872	-0.0559652	0.150966	0.710851
height_ukbb	male_allcancer	153158	rs8017358	-0.0584178	0.149972	0.696889
height_ukbb	male_allcancer	153158	rs8019890	-0.00998518	0.081905	0.902969
height_ukbb	male_allcancer	153158	rs8020637	-0.00195772	0.15118	0.989668
height_ukbb	male_allcancer	153158	rs80215473	-0.161273	0.154465	0.296451
height_ukbb	male_allcancer	153158	rs80221606	-0.0537144	0.142469	0.706154
height_ukbb	male_allcancer	153158	rs8026461	0.260537	0.167443	0.119714
height_ukbb	male_allcancer	153158	rs8026752	-0.026623	0.0827414	0.747634
height_ukbb	male_allcancer	153158	rs80347825	0.176547	0.16045	0.271191
height_ukbb	male_allcancer	153158	rs803733	0.0145538	0.139321	0.916802
height_ukbb	male_allcancer	153158	rs8039785	-0.00356848	0.106864	0.973361
height_ukbb	male_allcancer	153158	rs8049080	-0.0826631	0.145513	0.569982
height_ukbb	male_allcancer	153158	rs8054322	0.165586	0.153559	0.28089
height_ukbb	male_allcancer	153158	rs8067974	0.0606086	0.0596414	0.309526
height_ukbb	male_allcancer	153158	rs8068231	-0.605656	0.149861	5.3123e-05
height_ukbb	male_allcancer	153158	rs8073551	0.0832802	0.147623	0.572659
height_ukbb	male_allcancer	153158	rs8079266	-0.0409667	0.117007	0.726247
height_ukbb	male_allcancer	153158	rs8081211	-0.196004	0.12031	0.10328
height_ukbb	male_allcancer	153158	rs8090945	0.0894336	0.138532	0.518552
height_ukbb	male_allcancer	153158	rs8103992	-0.0189248	0.0796185	0.812119
height_ukbb	male_allcancer	153158	rs8104479	-0.0496003	0.0939378	0.597491
height_ukbb	male_allcancer	153158	rs8112578	0.100667	0.151606	0.506686
height_ukbb	male_allcancer	153158	rs8117259	-0.144146	0.122045	0.237567
height_ukbb	male_allcancer	153158	rs815540	0.124301	0.0956858	0.193924
height_ukbb	male_allcancer	153158	rs816677	-0.0309956	0.0971805	0.749765
height_ukbb	male_allcancer	153158	rs817300	0.0325585	0.0421858	0.44024
height_ukbb	male_allcancer	153158	rs817566	-0.0260023	0.123897	0.833769
height_ukbb	male_allcancer	153158	rs8192297	-0.0267943	0.144945	0.85334
height_ukbb	male_allcancer	153158	rs822530	0.0421406	0.0448941	0.347903
height_ukbb	male_allcancer	153158	rs823114	0.374265	0.082447	5.63981e-06
height_ukbb	male_allcancer	153158	rs828610	-0.0258776	0.165457	0.875718
height_ukbb	male_allcancer	153158	rs831710	-0.186903	0.163245	0.252243
height_ukbb	male_allcancer	153158	rs837500	0.0481541	0.146624	0.742595
height_ukbb	male_allcancer	153158	rs842050	0.0216249	0.144486	0.881027
height_ukbb	male_allcancer	153158	rs843743	-0.066137	0.115823	0.567986
height_ukbb	male_allcancer	153158	rs848602	0.0263468	0.077738	0.734672
height_ukbb	male_allcancer	153158	rs852928	0.0575554	0.117492	0.624229
height_ukbb	male_allcancer	153158	rs853168	-0.233627	0.145642	0.108688
height_ukbb	male_allcancer	153158	rs855206	0.0322493	0.0942253	0.732157
height_ukbb	male_allcancer	153158	rs8556	-0.124159	0.112896	0.271435
height_ukbb	male_allcancer	153158	rs856529	-0.135441	0.150923	0.369496
height_ukbb	male_allcancer	153158	rs862041	-0.127659	0.0627498	0.0419106
height_ukbb	male_allcancer	153158	rs863855	-0.278683	0.150689	0.0644007
height_ukbb	male_allcancer	153158	rs868969	-0.0232376	0.15483	0.880698
height_ukbb	male_allcancer	153158	rs870526	0.0216618	0.122612	0.859768
height_ukbb	male_allcancer	153158	rs872440	-0.181277	0.0882361	0.0399315
height_ukbb	male_allcancer	153158	rs876122	-0.213112	0.0828462	0.0101002
height_ukbb	male_allcancer	153158	rs876531	0.145445	0.0740789	0.0496016
height_ukbb	male_allcancer	153158	rs878177	0.0509725	0.097326	0.600466
height_ukbb	male_allcancer	153158	rs878639	-0.0256235	0.0240584	0.286851
height_ukbb	male_allcancer	153158	rs878971	0.19642	0.112549	0.0809509
height_ukbb	male_allcancer	153158	rs878995	-0.0112899	0.150819	0.940328
height_ukbb	male_allcancer	153158	rs8922	-0.0517337	0.147333	0.725487
height_ukbb	male_allcancer	153158	rs897294	-0.000142532	0.0814591	0.998604
height_ukbb	male_allcancer	153158	rs898103	-0.261306	0.155393	0.0926503
height_ukbb	male_allcancer	153158	rs899040	-0.000800664	0.128901	0.995044
height_ukbb	male_allcancer	153158	rs911347	0.156324	0.158888	0.325183
height_ukbb	male_allcancer	153158	rs9314323	-0.0119463	0.109754	0.913325
height_ukbb	male_allcancer	153158	rs931963	-0.0458484	0.145109	0.752035
height_ukbb	male_allcancer	153158	rs9321266	0.0566121	0.0622734	0.363303
height_ukbb	male_allcancer	153158	rs9327336	0.0839258	0.105278	0.425343
height_ukbb	male_allcancer	153158	rs9330462	0.022298	0.107422	0.835561
height_ukbb	male_allcancer	153158	rs933561	0.0241637	0.107819	0.822669
height_ukbb	male_allcancer	153158	rs9340874	0.0318005	0.173449	0.85453
height_ukbb	male_allcancer	153158	rs934247	0.0776555	0.100014	0.437484
height_ukbb	male_allcancer	153158	rs9345893	0.26252	0.148121	0.0763388
height_ukbb	male_allcancer	153158	rs9364192	0.0114367	0.0896244	0.89846
height_ukbb	male_allcancer	153158	rs9379084	-0.0804799	0.0636582	0.20614
height_ukbb	male_allcancer	153158	rs9392366	-0.013962	0.0920106	0.879389
height_ukbb	male_allcancer	153158	rs9398171	0.123094	0.0724533	0.0893301
height_ukbb	male_allcancer	153158	rs9410916	0.0608597	0.070561	0.388406
height_ukbb	male_allcancer	153158	rs941346	0.227263	0.131517	0.0839854
height_ukbb	male_allcancer	153158	rs941873	-0.0669029	0.0543325	0.218188
height_ukbb	male_allcancer	153158	rs9435731	-0.00540926	0.0423147	0.89828
height_ukbb	male_allcancer	153158	rs9447538	-0.164483	0.104708	0.116213
height_ukbb	male_allcancer	153158	rs9479117	0.179644	0.0994091	0.0707443
height_ukbb	male_allcancer	153158	rs9496369	-0.0303039	0.0326625	0.353518
[truncated: 53 more rows]

## Sheet: overall_cancer_females
exposure	outcome	samplesize	SNP	b	se	p
height_ukbb	fem_allcancer	166503	rs10010325	0.233705	0.0482353	1.26546e-06
height_ukbb	fem_allcancer	166503	rs10013696	-0.0180721	0.13299	0.891908
height_ukbb	fem_allcancer	166503	rs10026203	-0.025496	0.136228	0.851538
height_ukbb	fem_allcancer	166503	rs10026360	-0.102381	0.12687	0.419681
height_ukbb	fem_allcancer	166503	rs10031777	0.277934	0.0805492	0.000559587
height_ukbb	fem_allcancer	166503	rs10033019	0.346261	0.120794	0.00414985
height_ukbb	fem_allcancer	166503	rs10037512	0.0126351	0.0553874	0.819551
height_ukbb	fem_allcancer	166503	rs10043875	0.089598	0.150777	0.55235
height_ukbb	fem_allcancer	166503	rs1004664	0.0854371	0.103462	0.408927
height_ukbb	fem_allcancer	166503	rs10050427	0.0499341	0.0834732	0.549703
height_ukbb	fem_allcancer	166503	rs10051199	-0.442766	0.158988	0.00535439
height_ukbb	fem_allcancer	166503	rs1005502	0.182037	0.145487	0.210853
height_ukbb	fem_allcancer	166503	rs10059884	0.0329032	0.0413681	0.426395
height_ukbb	fem_allcancer	166503	rs10060053	-0.0236968	0.0893027	0.790737
height_ukbb	fem_allcancer	166503	rs10064373	0.100397	0.153567	0.513264
height_ukbb	fem_allcancer	166503	rs1006660	-0.0670276	0.122493	0.584243
height_ukbb	fem_allcancer	166503	rs10073495	0.0898526	0.124782	0.471478
height_ukbb	fem_allcancer	166503	rs1007358	0.0357885	0.0696219	0.607224
height_ukbb	fem_allcancer	166503	rs10075659	0.0360336	0.063275	0.569033
height_ukbb	fem_allcancer	166503	rs10079334	-0.0170079	0.073327	0.816581
height_ukbb	fem_allcancer	166503	rs10082476	0.0159795	0.0681091	0.814506
height_ukbb	fem_allcancer	166503	rs10102807	-0.0289798	0.100511	0.773098
height_ukbb	fem_allcancer	166503	rs10110223	0.1893	0.0790603	0.0166489
height_ukbb	fem_allcancer	166503	rs10110827	-0.0178617	0.121996	0.883596
height_ukbb	fem_allcancer	166503	rs10125137	0.0666646	0.10753	0.535282
height_ukbb	fem_allcancer	166503	rs10129429	-0.102948	0.0504072	0.0411183
height_ukbb	fem_allcancer	166503	rs10129511	0.185886	0.139088	0.181397
height_ukbb	fem_allcancer	166503	rs10131337	0.186609	0.0862562	0.030508
height_ukbb	fem_allcancer	166503	rs10137320	-0.365458	0.149558	0.0145422
height_ukbb	fem_allcancer	166503	rs10139746	0.0333196	0.0760279	0.661201
height_ukbb	fem_allcancer	166503	rs10152595	0.0891908	0.135069	0.509038
height_ukbb	fem_allcancer	166503	rs10165255	0.122091	0.0688891	0.0763481
height_ukbb	fem_allcancer	166503	rs10178915	0.0667865	0.123497	0.58865
height_ukbb	fem_allcancer	166503	rs10189857	-0.0341963	0.134345	0.799078
height_ukbb	fem_allcancer	166503	rs10193943	-0.284916	0.117464	0.0152848
height_ukbb	fem_allcancer	166503	rs10197384	-0.169329	0.143241	0.237154
height_ukbb	fem_allcancer	166503	rs10202181	-0.0161308	0.120424	0.893443
height_ukbb	fem_allcancer	166503	rs10202701	-0.026819	0.0597177	0.653363
height_ukbb	fem_allcancer	166503	rs10202845	-0.0829344	0.0941133	0.3782
height_ukbb	fem_allcancer	166503	rs10208141	0.189294	0.127027	0.136173
height_ukbb	fem_allcancer	166503	rs10221933	-0.0325202	0.0866492	0.707431
height_ukbb	fem_allcancer	166503	rs10224061	-0.130225	0.135002	0.334737
height_ukbb	fem_allcancer	166503	rs10230506	0.0919557	0.0907582	0.310967
height_ukbb	fem_allcancer	166503	rs1023430	0.171174	0.147878	0.247052
height_ukbb	fem_allcancer	166503	rs10236314	-0.0343852	0.120147	0.77473
height_ukbb	fem_allcancer	166503	rs10260677	0.0200431	0.075871	0.791646
height_ukbb	fem_allcancer	166503	rs10280939	0.0355304	0.0742962	0.632489
height_ukbb	fem_allcancer	166503	rs1031521	-0.0498877	0.1167	0.669025
height_ukbb	fem_allcancer	166503	rs10403206	-0.269835	0.106035	0.0109348
height_ukbb	fem_allcancer	166503	rs10405035	0.247674	0.145637	0.0890127
height_ukbb	fem_allcancer	166503	rs10415893	0.130933	0.118232	0.268111
height_ukbb	fem_allcancer	166503	rs10429558	0.00258502	0.127255	0.983793
height_ukbb	fem_allcancer	166503	rs1043413	0.0131289	0.0599741	0.826721
height_ukbb	fem_allcancer	166503	rs1043515	-0.0888961	0.0677249	0.189316
height_ukbb	fem_allcancer	166503	rs10437068	0.0602912	0.137971	0.662123
height_ukbb	fem_allcancer	166503	rs1044252	-0.0470377	0.0525293	0.370544
height_ukbb	fem_allcancer	166503	rs1044322	-0.0143123	0.104708	0.891278
height_ukbb	fem_allcancer	166503	rs10448110	0.0879101	0.119839	0.463212
height_ukbb	fem_allcancer	166503	rs10458379	-0.134962	0.115565	0.242868
height_ukbb	fem_allcancer	166503	rs10465675	-0.0490366	0.0803453	0.541648
height_ukbb	fem_allcancer	166503	rs1047469	-0.0239415	0.140556	0.864747
height_ukbb	fem_allcancer	166503	rs10476080	0.198117	0.145183	0.172378
height_ukbb	fem_allcancer	166503	rs10483727	-0.0130612	0.0397979	0.74277
height_ukbb	fem_allcancer	166503	rs10492391	0.071577	0.13457	0.594799
height_ukbb	fem_allcancer	166503	rs10492436	0.00783545	0.107949	0.942136
height_ukbb	fem_allcancer	166503	rs10496091	-0.0248503	0.10914	0.819885
height_ukbb	fem_allcancer	166503	rs1049927	0.0380512	0.101834	0.708659
height_ukbb	fem_allcancer	166503	rs1050969	0.125898	0.148881	0.39776
height_ukbb	fem_allcancer	166503	rs10511323	0.226891	0.127425	0.0749793
height_ukbb	fem_allcancer	166503	rs1051547	0.016926	0.118887	0.886787
height_ukbb	fem_allcancer	166503	rs10516446	0.109726	0.114087	0.336161
height_ukbb	fem_allcancer	166503	rs1052256	0.00128537	0.0736067	0.986067
height_ukbb	fem_allcancer	166503	rs1058319	0.184841	0.146957	0.208466
height_ukbb	fem_allcancer	166503	rs1061651	-0.0162082	0.125475	0.89722
height_ukbb	fem_allcancer	166503	rs10737515	0.0119656	0.136877	0.930339
height_ukbb	fem_allcancer	166503	rs10738659	-0.0677242	0.144307	0.638851
height_ukbb	fem_allcancer	166503	rs10743108	-0.175765	0.139114	0.206423
height_ukbb	fem_allcancer	166503	rs10744060	0.108025	0.0950423	0.255708
height_ukbb	fem_allcancer	166503	rs10746837	-0.0269958	0.0571085	0.636419
height_ukbb	fem_allcancer	166503	rs10756794	0.0459026	0.0957626	0.631699
height_ukbb	fem_allcancer	166503	rs10761129	0.0317242	0.0823988	0.700231
height_ukbb	fem_allcancer	166503	rs10761256	0.00946461	0.101859	0.925968
height_ukbb	fem_allcancer	166503	rs1076144	0.275899	0.133094	0.0381751
height_ukbb	fem_allcancer	166503	rs10765754	0.324449	0.123062	0.0083776
height_ukbb	fem_allcancer	166503	rs10766059	0.141165	0.0982507	0.150781
height_ukbb	fem_allcancer	166503	rs10770700	0.0179388	0.0726146	0.804876
height_ukbb	fem_allcancer	166503	rs10773100	-0.200354	0.134781	0.137142
height_ukbb	fem_allcancer	166503	rs1077418	-0.152649	0.115215	0.1852
height_ukbb	fem_allcancer	166503	rs10775487	-0.0562686	0.115931	0.627418
height_ukbb	fem_allcancer	166503	rs10777858	0.0722812	0.130281	0.579024
height_ukbb	fem_allcancer	166503	rs10780116	-0.0684753	0.134863	0.611637
height_ukbb	fem_allcancer	166503	rs10787453	0.151833	0.159315	0.34057
height_ukbb	fem_allcancer	166503	rs10787476	0.196951	0.13026	0.130537
height_ukbb	fem_allcancer	166503	rs10787526	-0.0796053	0.115794	0.491784
height_ukbb	fem_allcancer	166503	rs10797922	0.160764	0.132941	0.226553
height_ukbb	fem_allcancer	166503	rs10817086	0.0710918	0.140306	0.612372
height_ukbb	fem_allcancer	166503	rs10817185	0.0478999	0.0872851	0.58316
height_ukbb	fem_allcancer	166503	rs10817582	-0.0358717	0.0961534	0.709098
height_ukbb	fem_allcancer	166503	rs10818578	-0.168755	0.143082	0.238227
height_ukbb	fem_allcancer	166503	rs10821299	0.0783486	0.089698	0.382407
height_ukbb	fem_allcancer	166503	rs10821746	0.0570796	0.111885	0.609938
height_ukbb	fem_allcancer	166503	rs10826579	-0.0612065	0.112466	0.586288
height_ukbb	fem_allcancer	166503	rs10838535	0.0888942	0.129739	0.493231
height_ukbb	fem_allcancer	166503	rs10840115	-0.166157	0.132385	0.209443
height_ukbb	fem_allcancer	166503	rs10846657	-0.0783007	0.0597439	0.189991
height_ukbb	fem_allcancer	166503	rs10847415	0.00487693	0.0785736	0.950508
height_ukbb	fem_allcancer	166503	rs10857472	-0.00759736	0.129938	0.953375
height_ukbb	fem_allcancer	166503	rs10861678	0.0175916	0.0835846	0.833306
height_ukbb	fem_allcancer	166503	rs10865308	0.0775307	0.0723337	0.283788
height_ukbb	fem_allcancer	166503	rs10870597	0.0342194	0.0674766	0.612063
height_ukbb	fem_allcancer	166503	rs10878984	0.0524893	0.0446471	0.239735
height_ukbb	fem_allcancer	166503	rs10881893	0.0775481	0.0909753	0.393987
height_ukbb	fem_allcancer	166503	rs10883936	0.357187	0.1378	0.00954019
height_ukbb	fem_allcancer	166503	rs10893812	-0.170772	0.0934159	0.0675366
height_ukbb	fem_allcancer	166503	rs10896402	0.0313776	0.0761734	0.680396
height_ukbb	fem_allcancer	166503	rs10898445	0.0628675	0.153104	0.681351
height_ukbb	fem_allcancer	166503	rs10899133	-0.0447226	0.132185	0.735113
height_ukbb	fem_allcancer	166503	rs10901216	-0.0523129	0.0501925	0.297298
height_ukbb	fem_allcancer	166503	rs10901809	-0.089883	0.0945714	0.341897
height_ukbb	fem_allcancer	166503	rs10905048	0.0648087	0.145069	0.65506
height_ukbb	fem_allcancer	166503	rs10906841	-0.105631	0.138391	0.445296
height_ukbb	fem_allcancer	166503	rs10908505	-0.0710007	0.136334	0.602517
height_ukbb	fem_allcancer	166503	rs10913200	-0.0438249	0.0645476	0.497167
height_ukbb	fem_allcancer	166503	rs10917502	-0.0547877	0.115341	0.634782
height_ukbb	fem_allcancer	166503	rs10922478	0.118158	0.0571695	0.0387526
height_ukbb	fem_allcancer	166503	rs10933548	0.146915	0.0935928	0.116478
height_ukbb	fem_allcancer	166503	rs10933596	0.0283492	0.132254	0.83027
height_ukbb	fem_allcancer	166503	rs10935179	0.268322	0.130426	0.0396595
height_ukbb	fem_allcancer	166503	rs10939485	0.0615861	0.0961126	0.521672
height_ukbb	fem_allcancer	166503	rs10943730	-0.0868747	0.0666931	0.19271
height_ukbb	fem_allcancer	166503	rs10943915	-0.0316191	0.0945071	0.737951
height_ukbb	fem_allcancer	166503	rs10945540	0.0332306	0.0755087	0.659872
height_ukbb	fem_allcancer	166503	rs10954398	0.108672	0.13301	0.413917
height_ukbb	fem_allcancer	166503	rs10955024	0.113889	0.145656	0.434274
height_ukbb	fem_allcancer	166503	rs10963680	-0.125581	0.113907	0.270251
height_ukbb	fem_allcancer	166503	rs10974438	0.0629085	0.132265	0.634341
height_ukbb	fem_allcancer	166503	rs10989414	0.0586406	0.120507	0.626531
height_ukbb	fem_allcancer	166503	rs10993460	0.0375324	0.0723948	0.60415
height_ukbb	fem_allcancer	166503	rs10994004	0.226042	0.114069	0.0475207
height_ukbb	fem_allcancer	166503	rs10995345	0.0546595	0.0810702	0.500169
height_ukbb	fem_allcancer	166503	rs11012723	-0.0635592	0.140089	0.65004
height_ukbb	fem_allcancer	166503	rs11013071	0.197644	0.124089	0.111214
height_ukbb	fem_allcancer	166503	rs11014285	0.0263531	0.0818143	0.74737
height_ukbb	fem_allcancer	166503	rs11024636	0.0533946	0.135245	0.692991
height_ukbb	fem_allcancer	166503	rs11024743	0.0187588	0.0764251	0.806106
height_ukbb	fem_allcancer	166503	rs11039255	0.00255484	0.0582906	0.96504
height_ukbb	fem_allcancer	166503	rs11047211	-0.104739	0.145943	0.47296
height_ukbb	fem_allcancer	166503	rs11049204	0.085497	0.112178	0.445968
height_ukbb	fem_allcancer	166503	rs11049575	0.150443	0.0425545	0.000407306
height_ukbb	fem_allcancer	166503	rs11057239	0.232045	0.147876	0.116606
height_ukbb	fem_allcancer	166503	rs11063069	-0.198936	0.142827	0.163667
height_ukbb	fem_allcancer	166503	rs11073953	0.0696131	0.134168	0.603864
height_ukbb	fem_allcancer	166503	rs11076175	0.0442688	0.148965	0.766333
height_ukbb	fem_allcancer	166503	rs11077357	-0.240048	0.147789	0.10432
height_ukbb	fem_allcancer	166503	rs11077397	-0.12866	0.0996295	0.196569
height_ukbb	fem_allcancer	166503	rs11080173	-0.0373242	0.0929033	0.687866
height_ukbb	fem_allcancer	166503	rs11102520	-0.00867589	0.0834827	0.917229
height_ukbb	fem_allcancer	166503	rs11107062	-0.0378864	0.107098	0.723523
height_ukbb	fem_allcancer	166503	rs11107267	-0.0785381	0.0998063	0.431337
height_ukbb	fem_allcancer	166503	rs11111287	-0.15736	0.150279	0.295044
height_ukbb	fem_allcancer	166503	rs11121529	0.128329	0.127072	0.312545
height_ukbb	fem_allcancer	166503	rs111246591	0.204267	0.140193	0.145105
height_ukbb	fem_allcancer	166503	rs111299622	0.0115447	0.114351	0.919584
height_ukbb	fem_allcancer	166503	rs111391498	0.0991209	0.0770186	0.198103
height_ukbb	fem_allcancer	166503	rs11144779	-0.0554425	0.107822	0.60711
height_ukbb	fem_allcancer	166503	rs111487243	0.328463	0.155706	0.0349004
height_ukbb	fem_allcancer	166503	rs111550108	0.154079	0.120214	0.199944
height_ukbb	fem_allcancer	166503	rs11160173	-0.0293742	0.158763	0.853214
height_ukbb	fem_allcancer	166503	rs111605473	-0.02324	0.0911532	0.798758
height_ukbb	fem_allcancer	166503	rs11164928	0.284634	0.152144	0.0613707
height_ukbb	fem_allcancer	166503	rs11171803	0.0100224	0.0865876	0.907852
height_ukbb	fem_allcancer	166503	rs11172371	0.198579	0.0763537	0.00930136
height_ukbb	fem_allcancer	166503	rs111737248	-0.0408393	0.126125	0.746088
height_ukbb	fem_allcancer	166503	rs11175899	-0.0642554	0.0867135	0.458689
height_ukbb	fem_allcancer	166503	rs11175919	-0.0907422	0.151466	0.549111
height_ukbb	fem_allcancer	166503	rs11176024	0.0986825	0.0925187	0.286143
height_ukbb	fem_allcancer	166503	rs111810009	-0.0344269	0.123353	0.780173
height_ukbb	fem_allcancer	166503	rs111857062	0.164717	0.150665	0.274277
height_ukbb	fem_allcancer	166503	rs11188601	0.00248905	0.0745466	0.973364
height_ukbb	fem_allcancer	166503	rs111906841	-0.153224	0.154095	0.320051
height_ukbb	fem_allcancer	166503	rs11191786	0.0829937	0.0859262	0.334108
height_ukbb	fem_allcancer	166503	rs111984297	-0.0326263	0.111565	0.76995
height_ukbb	fem_allcancer	166503	rs11198821	0.117416	0.0917014	0.200399
height_ukbb	fem_allcancer	166503	rs11198898	-0.0286092	0.0644592	0.657163
height_ukbb	fem_allcancer	166503	rs112000748	0.000452807	0.115882	0.996882
height_ukbb	fem_allcancer	166503	rs11203455	-0.0623234	0.129232	0.629622
height_ukbb	fem_allcancer	166503	rs112041531	-0.00872599	0.115607	0.939833
height_ukbb	fem_allcancer	166503	rs11205303	0.0835881	0.0327487	0.0106979
height_ukbb	fem_allcancer	166503	rs112072415	-0.0587187	0.147619	0.690799
height_ukbb	fem_allcancer	166503	rs112082543	-0.28973	0.133889	0.0304676
height_ukbb	fem_allcancer	166503	rs11208978	-0.108367	0.0908364	0.232874
height_ukbb	fem_allcancer	166503	rs112114542	-0.185765	0.146533	0.204893
height_ukbb	fem_allcancer	166503	rs112121639	0.175944	0.135114	0.192852
height_ukbb	fem_allcancer	166503	rs112148318	-0.0791942	0.120627	0.51149
height_ukbb	fem_allcancer	166503	rs112153300	-0.0909579	0.0797137	0.253846
height_ukbb	fem_allcancer	166503	rs11217863	0.116705	0.0784968	0.13708
height_ukbb	fem_allcancer	166503	rs112234915	0.212557	0.105781	0.0444936
height_ukbb	fem_allcancer	166503	rs11229555	0.0297783	0.11011	0.786821
height_ukbb	fem_allcancer	166503	rs11240538	0.00130476	0.111221	0.99064
height_ukbb	fem_allcancer	166503	rs11247252	-0.0766116	0.0930463	0.410298
height_ukbb	fem_allcancer	166503	rs11247294	-0.113588	0.109975	0.301675
height_ukbb	fem_allcancer	166503	rs112549371	0.0171887	0.127284	0.892578
height_ukbb	fem_allcancer	166503	rs112594996	-0.0497714	0.0582336	0.392726
height_ukbb	fem_allcancer	166503	rs112597228	-0.0574082	0.122776	0.640081
height_ukbb	fem_allcancer	166503	rs11259936	-0.021783	0.0310781	0.483358
height_ukbb	fem_allcancer	166503	rs11263456	0.361326	0.158428	0.0225662
height_ukbb	fem_allcancer	166503	rs11263465	0.263494	0.106163	0.0130652
height_ukbb	fem_allcancer	166503	rs112723784	-0.0151067	0.129632	0.907229
height_ukbb	fem_allcancer	166503	rs1127392	-0.0722517	0.133291	0.587777
height_ukbb	fem_allcancer	166503	rs112837743	-0.0931974	0.14446	0.518835
height_ukbb	fem_allcancer	166503	rs112867328	0.0609647	0.0830051	0.462662
height_ukbb	fem_allcancer	166503	rs1129	0.0970443	0.110305	0.37898
height_ukbb	fem_allcancer	166503	rs112915601	-0.0428484	0.0962872	0.656315
height_ukbb	fem_allcancer	166503	rs112949165	-0.15202	0.0950654	0.109796
height_ukbb	fem_allcancer	166503	rs112957890	0.0268859	0.0988462	0.785624
height_ukbb	fem_allcancer	166503	rs113014817	0.110228	0.129	0.392835
height_ukbb	fem_allcancer	166503	rs113028115	0.0045872	0.0929016	0.960619
height_ukbb	fem_allcancer	166503	rs113126152	-0.0535998	0.0936918	0.567264
height_ukbb	fem_allcancer	166503	rs113252144	0.116703	0.0827523	0.15846
height_ukbb	fem_allcancer	166503	rs113382956	-0.124951	0.104835	0.233308
height_ukbb	fem_allcancer	166503	rs113416086	0.755756	0.14046	7.42555e-08
height_ukbb	fem_allcancer	166503	rs113769118	0.125631	0.138988	0.366048
height_ukbb	fem_allcancer	166503	rs113785658	0.0591017	0.139949	0.672799
height_ukbb	fem_allcancer	166503	rs1138345	0.0455058	0.148205	0.758808
height_ukbb	fem_allcancer	166503	rs114165349	0.143034	0.0953367	0.133534
height_ukbb	fem_allcancer	166503	rs114203661	0.117677	0.0939397	0.21032
height_ukbb	fem_allcancer	166503	rs114303975	0.117815	0.141283	0.404341
height_ukbb	fem_allcancer	166503	rs114493545	0.147903	0.126412	0.241999
height_ukbb	fem_allcancer	166503	rs114534742	-0.03965	0.155975	0.799335
height_ukbb	fem_allcancer	166503	rs114635781	0.164408	0.158558	0.299786
height_ukbb	fem_allcancer	166503	rs114733527	-0.293754	0.149478	0.0493911
height_ukbb	fem_allcancer	166503	rs1148413	-0.0425629	0.119056	0.720715
height_ukbb	fem_allcancer	166503	rs114866397	0.0633981	0.0778271	0.4153
height_ukbb	fem_allcancer	166503	rs114885387	-0.0513677	0.124438	0.679754
height_ukbb	fem_allcancer	166503	rs1149048	0.0821994	0.129393	0.525251
height_ukbb	fem_allcancer	166503	rs115217609	-0.0547218	0.126892	0.66629
height_ukbb	fem_allcancer	166503	rs115396057	-0.12067	0.152094	0.42755
height_ukbb	fem_allcancer	166503	rs11540321	0.0380935	0.096942	0.694356
height_ukbb	fem_allcancer	166503	rs11545169	-0.0647232	0.0997153	0.516287
height_ukbb	fem_allcancer	166503	rs11545700	0.150202	0.109381	0.169689
height_ukbb	fem_allcancer	166503	rs115498328	0.122737	0.087116	0.158867
height_ukbb	fem_allcancer	166503	rs11555134	0.00594753	0.109226	0.956575
height_ukbb	fem_allcancer	166503	rs11556218	-0.0579814	0.108604	0.593424
height_ukbb	fem_allcancer	166503	rs11556924	0.0525457	0.0984551	0.593548
height_ukbb	fem_allcancer	166503	rs1155786	0.112163	0.12373	0.364664
height_ukbb	fem_allcancer	166503	rs11558336	0.0238005	0.117584	0.839595
height_ukbb	fem_allcancer	166503	rs115615989	0.0937965	0.0872856	0.282557
height_ukbb	fem_allcancer	166503	rs1156242	0.0164128	0.079316	0.836065
height_ukbb	fem_allcancer	166503	rs11575580	0.143917	0.126633	0.255753
height_ukbb	fem_allcancer	166503	rs11576360	0.00239913	0.103014	0.981419
height_ukbb	fem_allcancer	166503	rs115772341	-0.26236	0.135081	0.0521077
height_ukbb	fem_allcancer	166503	rs11578046	0.0691554	0.0856365	0.419352
height_ukbb	fem_allcancer	166503	rs1158026	0.136211	0.111618	0.222342
height_ukbb	fem_allcancer	166503	rs115809048	0.0814948	0.140167	0.560962
height_ukbb	fem_allcancer	166503	rs11581328	-0.0103072	0.0995379	0.917526
height_ukbb	fem_allcancer	166503	rs115866594	-0.0365403	0.118814	0.758431
height_ukbb	fem_allcancer	166503	rs11588850	0.00419474	0.0450944	0.925887
height_ukbb	fem_allcancer	166503	rs11593630	0.112159	0.0910637	0.218078
height_ukbb	fem_allcancer	166503	rs115947878	0.195701	0.0850442	0.0213822
height_ukbb	fem_allcancer	166503	rs11600640	0.345729	0.143087	0.0156826
height_ukbb	fem_allcancer	166503	rs116022622	0.041672	0.096461	0.665735
height_ukbb	fem_allcancer	166503	rs116052829	-0.029955	0.125185	0.810885
height_ukbb	fem_allcancer	166503	rs116075081	-0.019171	0.118138	0.871089
height_ukbb	fem_allcancer	166503	rs116106402	0.0023352	0.136698	0.98637
height_ukbb	fem_allcancer	166503	rs11612024	0.00466735	0.115561	0.967783
height_ukbb	fem_allcancer	166503	rs11614179	0.026635	0.102372	0.794727
height_ukbb	fem_allcancer	166503	rs11614216	0.14028	0.145964	0.336522
height_ukbb	fem_allcancer	166503	rs11615918	0.0451406	0.0992667	0.649296
height_ukbb	fem_allcancer	166503	rs11618507	0.00965787	0.0920179	0.91641
height_ukbb	fem_allcancer	166503	rs11619222	-0.0985877	0.120023	0.411416
height_ukbb	fem_allcancer	166503	rs11620132	-0.000651923	0.0991859	0.994756
height_ukbb	fem_allcancer	166503	rs11621360	0.235435	0.125263	0.0601724
height_ukbb	fem_allcancer	166503	rs11624380	0.0568809	0.145248	0.695344
height_ukbb	fem_allcancer	166503	rs116302901	0.0947378	0.0830441	0.253947
height_ukbb	fem_allcancer	166503	rs11633371	0.0302424	0.0456745	0.507889
height_ukbb	fem_allcancer	166503	rs11634106	0.0122674	0.106774	0.908531
height_ukbb	fem_allcancer	166503	rs11635309	-0.0652499	0.0505374	0.196661
height_ukbb	fem_allcancer	166503	rs11635385	-0.0723753	0.127965	0.571675
height_ukbb	fem_allcancer	166503	rs116376456	0.00847257	0.0597123	0.887167
height_ukbb	fem_allcancer	166503	rs11638049	-0.0214338	0.13702	0.875695
height_ukbb	fem_allcancer	166503	rs116385953	-0.00893212	0.136171	0.9477
height_ukbb	fem_allcancer	166503	rs11639564	-0.233743	0.128439	0.0687791
height_ukbb	fem_allcancer	166503	rs116414748	-0.0377421	0.132015	0.77496
height_ukbb	fem_allcancer	166503	rs116417701	0.0778425	0.141355	0.581848
height_ukbb	fem_allcancer	166503	rs11642740	0.203259	0.0739088	0.00595712
height_ukbb	fem_allcancer	166503	rs11645649	-0.195778	0.0941114	0.0374995
height_ukbb	fem_allcancer	166503	rs11646450	0.0855732	0.133657	0.522013
height_ukbb	fem_allcancer	166503	rs116487956	-0.326416	0.133341	0.0143664
height_ukbb	fem_allcancer	166503	rs11650182	-0.0527793	0.113963	0.643275
height_ukbb	fem_allcancer	166503	rs11652628	-0.283044	0.158753	0.0746002
height_ukbb	fem_allcancer	166503	rs116542483	0.0900035	0.144361	0.532982
height_ukbb	fem_allcancer	166503	rs11657101	0.0645209	0.0830393	0.437164
height_ukbb	fem_allcancer	166503	rs11663201	-0.0910103	0.0746265	0.222637
height_ukbb	fem_allcancer	166503	rs116639980	-0.219602	0.120384	0.068124
height_ukbb	fem_allcancer	166503	rs11665106	0.087912	0.143929	0.541332
height_ukbb	fem_allcancer	166503	rs116662954	0.00895154	0.0663259	0.892641
height_ukbb	fem_allcancer	166503	rs11674055	-0.0832665	0.144839	0.565367
height_ukbb	fem_allcancer	166503	rs116807401	0.0700312	0.140645	0.618534
height_ukbb	fem_allcancer	166503	rs11681299	0.0293669	0.0542776	0.588473
height_ukbb	fem_allcancer	166503	rs116822034	-0.247071	0.125005	0.0480993
height_ukbb	fem_allcancer	166503	rs116856618	0.186507	0.147721	0.206744
height_ukbb	fem_allcancer	166503	rs116907394	0.0840766	0.145844	0.56429
height_ukbb	fem_allcancer	166503	rs116913103	0.0361857	0.122507	0.767707
height_ukbb	fem_allcancer	166503	rs11692134	0.0319793	0.115375	0.781643
height_ukbb	fem_allcancer	166503	rs11697873	0.0704991	0.125833	0.575304
height_ukbb	fem_allcancer	166503	rs117081218	0.047929	0.0800209	0.549202
height_ukbb	fem_allcancer	166503	rs11713601	-0.0631369	0.0901366	0.483641
height_ukbb	fem_allcancer	166503	rs11715566	0.0170971	0.124597	0.890858
height_ukbb	fem_allcancer	166503	rs1171614	-0.0779854	0.0680209	0.251592
height_ukbb	fem_allcancer	166503	rs11718418	-0.0355333	0.145367	0.806891
height_ukbb	fem_allcancer	166503	rs11721093	-0.305254	0.149442	0.04109
height_ukbb	fem_allcancer	166503	rs117223734	0.120006	0.100606	0.232937
height_ukbb	fem_allcancer	166503	rs11722554	-0.000561062	0.0846426	0.994711
height_ukbb	fem_allcancer	166503	rs117246624	-0.174283	0.114136	0.126766
height_ukbb	fem_allcancer	166503	rs117247884	-0.156672	0.128652	0.223302
height_ukbb	fem_allcancer	166503	rs117276692	0.153473	0.128622	0.232787
height_ukbb	fem_allcancer	166503	rs11727963	-0.131776	0.156538	0.39989
height_ukbb	fem_allcancer	166503	rs117307365	0.0673209	0.139199	0.628648
height_ukbb	fem_allcancer	166503	rs11731421	0.116999	0.0619117	0.0587896
height_ukbb	fem_allcancer	166503	rs117327710	0.133936	0.090128	0.137264
height_ukbb	fem_allcancer	166503	rs117338996	0.0664123	0.144604	0.64604
height_ukbb	fem_allcancer	166503	rs1173730	0.01138	0.0596195	0.848622
height_ukbb	fem_allcancer	166503	rs117406288	0.0919091	0.12074	0.446529
height_ukbb	fem_allcancer	166503	rs117436140	0.216087	0.125701	0.0856043
height_ukbb	fem_allcancer	166503	rs11743919	0.367218	0.10864	0.000724523
height_ukbb	fem_allcancer	166503	rs11748619	0.0440576	0.0639267	0.490705
height_ukbb	fem_allcancer	166503	rs117543413	-0.0334182	0.0744444	0.653503
height_ukbb	fem_allcancer	166503	rs117561482	0.0200411	0.122532	0.870079
height_ukbb	fem_allcancer	166503	rs11759345	-0.044034	0.164308	0.788702
height_ukbb	fem_allcancer	166503	rs117767188	0.0913347	0.134462	0.496973
height_ukbb	fem_allcancer	166503	rs117777720	-0.239386	0.111324	0.0315276
height_ukbb	fem_allcancer	166503	rs117785145	-0.263341	0.146088	0.0714481
height_ukbb	fem_allcancer	166503	rs117801489	-0.10506	0.11177	0.347233
height_ukbb	fem_allcancer	166503	rs11780536	0.0518749	0.141625	0.714153
height_ukbb	fem_allcancer	166503	rs117810464	-0.221295	0.132688	0.0953571
height_ukbb	fem_allcancer	166503	rs11781520	-0.0918402	0.129376	0.477785
height_ukbb	fem_allcancer	166503	rs11783086	0.0872103	0.0837759	0.297878
height_ukbb	fem_allcancer	166503	rs11784762	-0.0933748	0.0585485	0.11075
height_ukbb	fem_allcancer	166503	rs117921201	0.0857007	0.140559	0.542051
height_ukbb	fem_allcancer	166503	rs11794984	-0.233154	0.130756	0.0745672
height_ukbb	fem_allcancer	166503	rs117997471	0.228011	0.146126	0.118672
height_ukbb	fem_allcancer	166503	rs118043221	0.174244	0.142661	0.221942
height_ukbb	fem_allcancer	166503	rs118054132	-0.141138	0.148851	0.343036
height_ukbb	fem_allcancer	166503	rs11806008	0.0746668	0.0944236	0.429082
height_ukbb	fem_allcancer	166503	rs118102869	0.13291	0.141386	0.347192
height_ukbb	fem_allcancer	166503	rs118115924	-0.00905194	0.116877	0.938267
height_ukbb	fem_allcancer	166503	rs118135411	-0.115939	0.151388	0.443771
height_ukbb	fem_allcancer	166503	rs118142114	-0.0418952	0.143585	0.770455
height_ukbb	fem_allcancer	166503	rs11844752	-0.179107	0.122098	0.1424
height_ukbb	fem_allcancer	166503	rs11856510	0.063383	0.148334	0.669161
height_ukbb	fem_allcancer	166503	rs11857976	-0.0168288	0.0769565	0.8269
height_ukbb	fem_allcancer	166503	rs11867479	0.0200364	0.0701474	0.775159
height_ukbb	fem_allcancer	166503	rs11869321	0.173404	0.0963743	0.0719746
height_ukbb	fem_allcancer	166503	rs11889872	0.0216104	0.137298	0.874931
height_ukbb	fem_allcancer	166503	rs11890665	0.322172	0.142896	0.0241589
height_ukbb	fem_allcancer	166503	rs11896555	0.00807851	0.134674	0.952167
height_ukbb	fem_allcancer	166503	rs11903639	0.220529	0.107588	0.0403876
height_ukbb	fem_allcancer	166503	rs1190545	0.0243254	0.0905715	0.788255
height_ukbb	fem_allcancer	166503	rs11917678	-0.028103	0.121142	0.81655
height_ukbb	fem_allcancer	166503	rs11927540	0.0923079	0.0768135	0.229474
height_ukbb	fem_allcancer	166503	rs11983409	0.0961743	0.150099	0.521692
height_ukbb	fem_allcancer	166503	rs11993265	0.0678288	0.14288	0.634983
height_ukbb	fem_allcancer	166503	rs12025127	-0.0260194	0.0774897	0.737038
height_ukbb	fem_allcancer	166503	rs12028979	-0.0929159	0.148875	0.53255
height_ukbb	fem_allcancer	166503	rs12034088	0.026495	0.130994	0.839713
height_ukbb	fem_allcancer	166503	rs12044039	-0.0831794	0.141716	0.557241
height_ukbb	fem_allcancer	166503	rs12045331	0.0735283	0.164065	0.654035
height_ukbb	fem_allcancer	166503	rs12046891	0.245308	0.142722	0.0856537
height_ukbb	fem_allcancer	166503	rs12051245	-0.0224943	0.0499901	0.652729
height_ukbb	fem_allcancer	166503	rs12055151	0.146569	0.123962	0.237058
height_ukbb	fem_allcancer	166503	rs12074810	-0.0308201	0.0792715	0.69743
height_ukbb	fem_allcancer	166503	rs12088601	-0.0714606	0.0736475	0.331894
height_ukbb	fem_allcancer	166503	rs12116561	-0.132492	0.148536	0.372399
height_ukbb	fem_allcancer	166503	rs12128234	-0.0479318	0.105349	0.649123
height_ukbb	fem_allcancer	166503	rs12129705	0.0661382	0.0682647	0.332621
height_ukbb	fem_allcancer	166503	rs12133238	0.338794	0.102342	0.000931643
height_ukbb	fem_allcancer	166503	rs12136023	0.0736955	0.111933	0.510288
height_ukbb	fem_allcancer	166503	rs12154695	-0.217069	0.138684	0.117534
height_ukbb	fem_allcancer	166503	rs12156265	-0.2234	0.111626	0.0453576
height_ukbb	fem_allcancer	166503	rs12160073	0.0122557	0.124183	0.921384
height_ukbb	fem_allcancer	166503	rs12184388	0.0126031	0.14582	0.931125
height_ukbb	fem_allcancer	166503	rs12185519	0.108267	0.0526238	0.0396495
height_ukbb	fem_allcancer	166503	rs12209223	0.0139919	0.0594496	0.813932
height_ukbb	fem_allcancer	166503	rs12210988	0.118521	0.146814	0.419503
height_ukbb	fem_allcancer	166503	rs12213021	0.0439368	0.132502	0.740197
height_ukbb	fem_allcancer	166503	rs12222197	-0.0390461	0.0992419	0.693992
height_ukbb	fem_allcancer	166503	rs12227529	0.124188	0.112331	0.268917
height_ukbb	fem_allcancer	166503	rs12231235	0.187696	0.13492	0.164177
height_ukbb	fem_allcancer	166503	rs12234974	-0.071407	0.0921841	0.438569
height_ukbb	fem_allcancer	166503	rs12235468	0.0388399	0.0934648	0.677735
height_ukbb	fem_allcancer	166503	rs12238587	-0.274845	0.120733	0.0228176
height_ukbb	fem_allcancer	166503	rs12252672	-0.0562485	0.152218	0.711736
height_ukbb	fem_allcancer	166503	rs122571	0.213143	0.12286	0.0827692
height_ukbb	fem_allcancer	166503	rs12269901	0.133622	0.127059	0.292956
height_ukbb	fem_allcancer	166503	rs12271773	0.000668888	0.0507795	0.98949
height_ukbb	fem_allcancer	166503	rs12306106	-0.0244099	0.116733	0.834362
height_ukbb	fem_allcancer	166503	rs12311862	0.109093	0.112145	0.330663
height_ukbb	fem_allcancer	166503	rs12344958	0.0777331	0.141794	0.583547
height_ukbb	fem_allcancer	166503	rs12347137	-0.0596703	0.043398	0.169146
height_ukbb	fem_allcancer	166503	rs12347590	-0.107965	0.136665	0.429527
height_ukbb	fem_allcancer	166503	rs12348423	-0.0224326	0.0946879	0.812726
height_ukbb	fem_allcancer	166503	rs12369123	-0.0943406	0.154544	0.541568
height_ukbb	fem_allcancer	166503	rs12371834	0.0539921	0.0571989	0.345203
height_ukbb	fem_allcancer	166503	rs12376069	0.0871451	0.138748	0.529949
height_ukbb	fem_allcancer	166503	rs12386841	-0.065855	0.0699171	0.346243
height_ukbb	fem_allcancer	166503	rs1240697	0.366999	0.134325	0.00629197
height_ukbb	fem_allcancer	166503	rs12408442	0.046895	0.142832	0.742667
height_ukbb	fem_allcancer	166503	rs12425829	-0.0447247	0.139525	0.748551
height_ukbb	fem_allcancer	166503	rs12431227	0.118828	0.10255	0.246567
height_ukbb	fem_allcancer	166503	rs12436	0.0905885	0.117846	0.442069
height_ukbb	fem_allcancer	166503	rs12450769	0.00308176	0.12348	0.980089
height_ukbb	fem_allcancer	166503	rs12452423	-0.019407	0.123129	0.87476
height_ukbb	fem_allcancer	166503	rs12452505	-0.0165597	0.0520099	0.750185
height_ukbb	fem_allcancer	166503	rs12458880	-0.0173695	0.114981	0.879926
height_ukbb	fem_allcancer	166503	rs12463674	-0.0788539	0.140307	0.57411
height_ukbb	fem_allcancer	166503	rs12466227	-0.216816	0.0988474	0.0282754
height_ukbb	fem_allcancer	166503	rs12467963	-0.0450449	0.128388	0.725702
height_ukbb	fem_allcancer	166503	rs12471798	0.0021171	0.155936	0.989168
height_ukbb	fem_allcancer	166503	rs12478285	0.191724	0.131432	0.144639
height_ukbb	fem_allcancer	166503	rs12482831	0.00113785	0.0926571	0.990202
height_ukbb	fem_allcancer	166503	rs12488636	-0.131324	0.129407	0.310195
height_ukbb	fem_allcancer	166503	rs12492717	0.0865708	0.094597	0.360111
height_ukbb	fem_allcancer	166503	rs12497944	0.0507797	0.11693	0.66409
height_ukbb	fem_allcancer	166503	rs1250026	-0.135566	0.102921	0.187776
height_ukbb	fem_allcancer	166503	rs12513481	-0.0557065	0.0678184	0.411415
height_ukbb	fem_allcancer	166503	rs12522465	-0.0476941	0.124415	0.701462
height_ukbb	fem_allcancer	166503	rs12525006	-0.12515	0.133395	0.348147
height_ukbb	fem_allcancer	166503	rs12526105	0.0653322	0.137901	0.63567
height_ukbb	fem_allcancer	166503	rs12533527	0.181368	0.0943232	0.0545008
height_ukbb	fem_allcancer	166503	rs12534093	-0.0185727	0.047146	0.693626
height_ukbb	fem_allcancer	166503	rs12534399	-0.0384217	0.123755	0.756207
height_ukbb	fem_allcancer	166503	rs12540617	0.130762	0.131894	0.321483
height_ukbb	fem_allcancer	166503	rs12561781	-0.0491917	0.10767	0.64776
height_ukbb	fem_allcancer	166503	rs12569940	-0.0103937	0.115211	0.928117
height_ukbb	fem_allcancer	166503	rs12587790	0.0938695	0.101564	0.355359
height_ukbb	fem_allcancer	166503	rs12591578	0.00945405	0.123588	0.939024
height_ukbb	fem_allcancer	166503	rs12601850	-0.0354998	0.0868815	0.682833
height_ukbb	fem_allcancer	166503	rs1260326	0.0574223	0.0795157	0.470202
height_ukbb	fem_allcancer	166503	rs12609634	-0.0212671	0.14694	0.884921
height_ukbb	fem_allcancer	166503	rs12615789	-0.0636772	0.147877	0.666753
height_ukbb	fem_allcancer	166503	rs12621918	-0.0261225	0.103653	0.801027
height_ukbb	fem_allcancer	166503	rs12647138	-0.0332047	0.100625	0.741412
height_ukbb	fem_allcancer	166503	rs12648093	0.0282912	0.087093	0.745303
height_ukbb	fem_allcancer	166503	rs1265083	-0.0585578	0.0792854	0.460169
height_ukbb	fem_allcancer	166503	rs12669267	0.149677	0.0843078	0.0758382
height_ukbb	fem_allcancer	166503	rs12675919	-0.168059	0.134454	0.211321
height_ukbb	fem_allcancer	166503	rs12681364	-0.136754	0.140822	0.331492
height_ukbb	fem_allcancer	166503	rs12683776	-0.011027	0.0707563	0.876156
height_ukbb	fem_allcancer	166503	rs12694369	0.204746	0.152224	0.178616
height_ukbb	fem_allcancer	166503	rs12696620	0.111756	0.134121	0.404707
height_ukbb	fem_allcancer	166503	rs12700446	0.0366912	0.104355	0.725139
height_ukbb	fem_allcancer	166503	rs12708665	0.0395012	0.0898754	0.660292
height_ukbb	fem_allcancer	166503	rs12714184	0.122623	0.138214	0.374972
height_ukbb	fem_allcancer	166503	rs12714401	0.154287	0.095536	0.106319
height_ukbb	fem_allcancer	166503	rs12726532	0.0969499	0.106073	0.360723
height_ukbb	fem_allcancer	166503	rs12730973	0.0134837	0.0731755	0.853806
height_ukbb	fem_allcancer	166503	rs12732199	-0.0532496	0.146665	0.716552
height_ukbb	fem_allcancer	166503	rs12736461	-0.192102	0.147696	0.193375
height_ukbb	fem_allcancer	166503	rs12740374	0.0504197	0.121075	0.677093
height_ukbb	fem_allcancer	166503	rs12742821	-0.0947373	0.0810131	0.24224
height_ukbb	fem_allcancer	166503	rs12743070	0.00953229	0.0735385	0.896865
height_ukbb	fem_allcancer	166503	rs12743493	-0.118652	0.118131	0.315181
height_ukbb	fem_allcancer	166503	rs12747351	-0.00453412	0.143196	0.97474
height_ukbb	fem_allcancer	166503	rs12762783	-0.149698	0.131264	0.254102
height_ukbb	fem_allcancer	166503	rs12764498	0.0527416	0.0607835	0.385561
height_ukbb	fem_allcancer	166503	rs12767769	0.0358772	0.0774209	0.643074
height_ukbb	fem_allcancer	166503	rs12771562	0.171207	0.139617	0.220101
height_ukbb	fem_allcancer	166503	rs12781626	0.0981863	0.14448	0.496768
height_ukbb	fem_allcancer	166503	rs12811171	-0.0364941	0.0562545	0.516512
height_ukbb	fem_allcancer	166503	rs12821447	-0.125508	0.147967	0.396316
height_ukbb	fem_allcancer	166503	rs12823620	0.156716	0.0842446	0.0628503
height_ukbb	fem_allcancer	166503	rs1283207	-0.110895	0.125349	0.376326
height_ukbb	fem_allcancer	166503	rs12875139	-0.147028	0.096333	0.126948
height_ukbb	fem_allcancer	166503	rs12903859	-0.0297381	0.109775	0.786468
height_ukbb	fem_allcancer	166503	rs12907384	0.152936	0.0727115	0.0354373
height_ukbb	fem_allcancer	166503	rs12907693	-0.00192024	0.125385	0.987781
height_ukbb	fem_allcancer	166503	rs12908794	0.11316	0.139578	0.417522
height_ukbb	fem_allcancer	166503	rs12910916	-0.0990425	0.132026	0.45315
height_ukbb	fem_allcancer	166503	rs12941465	-0.0265651	0.128737	0.836516
height_ukbb	fem_allcancer	166503	rs1294542	0.238817	0.148359	0.107457
height_ukbb	fem_allcancer	166503	rs12948439	-0.108951	0.049288	0.0270712
height_ukbb	fem_allcancer	166503	rs12951372	-0.170593	0.140709	0.225365
height_ukbb	fem_allcancer	166503	rs12964	0.0966483	0.143515	0.50067
height_ukbb	fem_allcancer	166503	rs12968652	0.0623875	0.0721622	0.387288
height_ukbb	fem_allcancer	166503	rs12985850	-0.0312547	0.0425947	0.46309
height_ukbb	fem_allcancer	166503	rs12989676	0.117101	0.0959395	0.222248
height_ukbb	fem_allcancer	166503	rs12994989	-0.149134	0.140472	0.288389
height_ukbb	fem_allcancer	166503	rs129963	-0.218071	0.129655	0.0925812
height_ukbb	fem_allcancer	166503	rs12996912	0.167338	0.0806954	0.0381071
height_ukbb	fem_allcancer	166503	rs12999972	0.10503	0.140427	0.4545
height_ukbb	fem_allcancer	166503	rs13008101	-0.118264	0.108159	0.274207
height_ukbb	fem_allcancer	166503	rs13014796	0.161327	0.102673	0.116119
height_ukbb	fem_allcancer	166503	rs13028800	-0.0246458	0.158723	0.876604
height_ukbb	fem_allcancer	166503	rs13036495	0.0586594	0.103416	0.570568
height_ukbb	fem_allcancer	166503	rs13037515	-0.0825303	0.0871929	0.34388
height_ukbb	fem_allcancer	166503	rs13041213	0.0894362	0.0508407	0.0785524
height_ukbb	fem_allcancer	166503	rs13042511	0.0444662	0.15156	0.769224
height_ukbb	fem_allcancer	166503	rs13043958	0.143192	0.154741	0.354777
height_ukbb	fem_allcancer	166503	rs13050456	0.0738844	0.0706501	0.295663
height_ukbb	fem_allcancer	166503	rs13051496	0.067094	0.0857215	0.433805
height_ukbb	fem_allcancer	166503	rs13107325	-0.0841131	0.0891561	0.345458
height_ukbb	fem_allcancer	166503	rs13108218	-0.114964	0.0772076	0.136482
height_ukbb	fem_allcancer	166503	rs13108250	0.292656	0.145742	0.0446385
height_ukbb	fem_allcancer	166503	rs13115570	0.146138	0.0993303	0.141229
height_ukbb	fem_allcancer	166503	rs13116303	-0.0866621	0.130795	0.5076
height_ukbb	fem_allcancer	166503	rs13119535	0.00328752	0.128161	0.979535
height_ukbb	fem_allcancer	166503	rs13136755	-0.154526	0.116495	0.184686
height_ukbb	fem_allcancer	166503	rs13141	-0.0464518	0.0979077	0.635183
height_ukbb	fem_allcancer	166503	rs1314913	-0.195651	0.0830986	0.0185501
height_ukbb	fem_allcancer	166503	rs13150827	0.0426876	0.131831	0.746085
height_ukbb	fem_allcancer	166503	rs13163838	0.0837721	0.137923	0.543596
height_ukbb	fem_allcancer	166503	rs13170853	0.249667	0.13999	0.074511
height_ukbb	fem_allcancer	166503	rs13183901	-0.0490694	0.0599032	0.412703
height_ukbb	fem_allcancer	166503	rs1319012	-0.00309458	0.0559915	0.955924
height_ukbb	fem_allcancer	166503	rs13192249	-0.0176894	0.07162	0.804916
height_ukbb	fem_allcancer	166503	rs13200945	0.0742042	0.117206	0.526664
height_ukbb	fem_allcancer	166503	rs13212930	0.11583	0.0812759	0.154117
height_ukbb	fem_allcancer	166503	rs13222153	-0.35009	0.123962	0.00474017
height_ukbb	fem_allcancer	166503	rs13224557	-0.00670154	0.123483	0.956719
height_ukbb	fem_allcancer	166503	rs13244629	-0.00473752	0.119693	0.968428
height_ukbb	fem_allcancer	166503	rs13255519	0.185213	0.122907	0.131827
height_ukbb	fem_allcancer	166503	rs13257657	-0.132812	0.10706	0.214777
height_ukbb	fem_allcancer	166503	rs1327124	-0.00323915	0.0358894	0.928086
height_ukbb	fem_allcancer	166503	rs13291000	-0.0243248	0.137488	0.859569
height_ukbb	fem_allcancer	166503	rs1330816	0.0359156	0.0982326	0.714651
height_ukbb	fem_allcancer	166503	rs13334364	0.0102544	0.0799547	0.897949
height_ukbb	fem_allcancer	166503	rs13389459	0.0222218	0.137882	0.871963
height_ukbb	fem_allcancer	166503	rs13393256	0.0658376	0.114028	0.563683
height_ukbb	fem_allcancer	166503	rs134040	0.146872	0.112695	0.192485
height_ukbb	fem_allcancer	166503	rs1346490	0.0709635	0.125267	0.571057
height_ukbb	fem_allcancer	166503	rs1346747	-0.0206654	0.0998429	0.836026
height_ukbb	fem_allcancer	166503	rs1351438	0.0326574	0.115514	0.777395
height_ukbb	fem_allcancer	166503	rs1352982	-0.0927874	0.109797	0.398066
height_ukbb	fem_allcancer	166503	rs1353778	-0.0921964	0.109696	0.400644
height_ukbb	fem_allcancer	166503	rs136029	0.101806	0.086643	0.239994
height_ukbb	fem_allcancer	166503	rs137996091	-0.0234689	0.140075	0.866941
height_ukbb	fem_allcancer	166503	rs138044297	0.126488	0.128353	0.324393
height_ukbb	fem_allcancer	166503	rs138142013	-0.0870552	0.10406	0.402823
height_ukbb	fem_allcancer	166503	rs1387246	-0.0440486	0.115058	0.701838
height_ukbb	fem_allcancer	166503	rs138726259	-0.0718409	0.110328	0.514943
height_ukbb	fem_allcancer	166503	rs138726994	0.105458	0.165521	0.524041
height_ukbb	fem_allcancer	166503	rs138764	0.110946	0.115707	0.337632
height_ukbb	fem_allcancer	166503	rs138809270	0.0773221	0.0502261	0.123688
height_ukbb	fem_allcancer	166503	rs138894558	-0.0654246	0.0933284	0.483294
height_ukbb	fem_allcancer	166503	rs138937927	-0.0103854	0.0858441	0.903707
height_ukbb	fem_allcancer	166503	rs138958276	-0.137489	0.132918	0.300955
height_ukbb	fem_allcancer	166503	rs139030	-0.134894	0.128378	0.293368
height_ukbb	fem_allcancer	166503	rs139420	-0.00952185	0.113592	0.933196
height_ukbb	fem_allcancer	166503	rs139627950	0.107282	0.14147	0.448249
height_ukbb	fem_allcancer	166503	rs140371629	-0.200694	0.148975	0.177929
height_ukbb	fem_allcancer	166503	rs1404300	-0.0982471	0.118203	0.405875
height_ukbb	fem_allcancer	166503	rs140574883	-0.23809	0.146399	0.103885
height_ukbb	fem_allcancer	166503	rs1406980	0.0168105	0.151126	0.91143
height_ukbb	fem_allcancer	166503	rs1407339	-0.00590478	0.108351	0.95654
height_ukbb	fem_allcancer	166503	rs140736552	-0.0966234	0.139401	0.488225
height_ukbb	fem_allcancer	166503	rs140753094	-0.139139	0.119181	0.243026
height_ukbb	fem_allcancer	166503	rs141107780	-0.13368	0.138216	0.333453
height_ukbb	fem_allcancer	166503	rs141288982	0.0347804	0.155241	0.822726
height_ukbb	fem_allcancer	166503	rs141504727	0.191484	0.132792	0.149307
height_ukbb	fem_allcancer	166503	rs141515562	-0.0528347	0.120866	0.662013
height_ukbb	fem_allcancer	166503	rs1418297	0.148593	0.146032	0.308898
height_ukbb	fem_allcancer	166503	rs141925741	-0.119615	0.087453	0.171386
height_ukbb	fem_allcancer	166503	rs141942982	-0.0460329	0.133627	0.73048
height_ukbb	fem_allcancer	166503	rs141956082	-0.0377497	0.131261	0.773659
height_ukbb	fem_allcancer	166503	rs142211382	0.266301	0.0976236	0.00637521
height_ukbb	fem_allcancer	166503	rs142302411	0.052729	0.147128	0.720053
height_ukbb	fem_allcancer	166503	rs1424113	0.0974402	0.13536	0.471611
height_ukbb	fem_allcancer	166503	rs142611765	0.0468833	0.131433	0.721309
height_ukbb	fem_allcancer	166503	rs142615999	-0.162277	0.138797	0.242334
height_ukbb	fem_allcancer	166503	rs142639234	0.304728	0.113121	0.00706375
height_ukbb	fem_allcancer	166503	rs143076454	-0.0961004	0.145525	0.509015
height_ukbb	fem_allcancer	166503	rs143597074	0.00734386	0.102815	0.943057
height_ukbb	fem_allcancer	166503	rs143612121	-0.0915534	0.160145	0.567532
height_ukbb	fem_allcancer	166503	rs143653740	0.0995018	0.0670452	0.137782
height_ukbb	fem_allcancer	166503	rs143840904	-0.0028799	0.0403731	0.943133
height_ukbb	fem_allcancer	166503	rs143863887	-0.0166096	0.0910005	0.855173
height_ukbb	fem_allcancer	166503	rs14403	-0.0893927	0.108928	0.411839
height_ukbb	fem_allcancer	166503	rs144055372	-0.208159	0.104839	0.0470872
height_ukbb	fem_allcancer	166503	rs1443749	0.178731	0.0968652	0.0650155
height_ukbb	fem_allcancer	166503	rs144699164	-0.00544319	0.150535	0.971156
height_ukbb	fem_allcancer	166503	rs144880220	-0.0765396	0.146029	0.600182
height_ukbb	fem_allcancer	166503	rs145153172	-0.0047086	0.128949	0.970871
height_ukbb	fem_allcancer	166503	rs145213057	-0.122377	0.137073	0.371971
height_ukbb	fem_allcancer	166503	rs145225702	0.156049	0.121582	0.199322
height_ukbb	fem_allcancer	166503	rs145347141	0.206534	0.12157	0.089342
height_ukbb	fem_allcancer	166503	rs145364349	0.0393238	0.110877	0.722843
height_ukbb	fem_allcancer	166503	rs145520946	0.000893004	0.118054	0.993965
height_ukbb	fem_allcancer	166503	rs145629243	-0.10597	0.119037	0.373341
height_ukbb	fem_allcancer	166503	rs145759532	0.21587	0.129914	0.0965846
height_ukbb	fem_allcancer	166503	rs145878042	0.054618	0.145314	0.707019
height_ukbb	fem_allcancer	166503	rs145903488	0.0322203	0.0758951	0.671174
height_ukbb	fem_allcancer	166503	rs145965565	-0.0408324	0.0579734	0.481227
height_ukbb	fem_allcancer	166503	rs146381464	0.0323332	0.0470781	0.492209
height_ukbb	fem_allcancer	166503	rs1464841	-0.0744535	0.12366	0.547118
height_ukbb	fem_allcancer	166503	rs146521951	0.106745	0.169665	0.529251
height_ukbb	fem_allcancer	166503	rs146598159	-0.185282	0.122748	0.131184
height_ukbb	fem_allcancer	166503	rs146677409	0.0361324	0.11	0.742552
height_ukbb	fem_allcancer	166503	rs1467048	0.0654199	0.124594	0.599537
height_ukbb	fem_allcancer	166503	rs146731857	0.0940801	0.130835	0.472094
height_ukbb	fem_allcancer	166503	rs1468527	-0.0156317	0.141397	0.911972
height_ukbb	fem_allcancer	166503	rs1469059	0.11012	0.110854	0.320528
height_ukbb	fem_allcancer	166503	rs146939415	-0.00673183	0.0895992	0.940109
height_ukbb	fem_allcancer	166503	rs147110934	0.122903	0.0568236	0.0305495
height_ukbb	fem_allcancer	166503	rs1476097	-0.141072	0.106067	0.183509
height_ukbb	fem_allcancer	166503	rs147763767	0.227679	0.147519	0.122737
height_ukbb	fem_allcancer	166503	rs147849924	-0.297726	0.142497	0.0366756
height_ukbb	fem_allcancer	166503	rs1478576	0.0252482	0.060219	0.675016
height_ukbb	fem_allcancer	166503	rs148000825	0.232305	0.103986	0.0254834
height_ukbb	fem_allcancer	166503	rs148077549	0.069029	0.140689	0.623674
height_ukbb	fem_allcancer	166503	rs148190310	0.0392681	0.0554965	0.479208
height_ukbb	fem_allcancer	166503	rs148320779	-0.0437454	0.132782	0.741814
height_ukbb	fem_allcancer	166503	rs148454676	0.127591	0.114578	0.265461
height_ukbb	fem_allcancer	166503	rs148501094	0.156582	0.143069	0.27376
height_ukbb	fem_allcancer	166503	rs148630983	0.22864	0.136626	0.0942354
height_ukbb	fem_allcancer	166503	rs148749891	-0.167518	0.133209	0.208552
height_ukbb	fem_allcancer	166503	rs148877270	0.0779251	0.130267	0.54971
height_ukbb	fem_allcancer	166503	rs149016704	0.0111033	0.116775	0.92425
height_ukbb	fem_allcancer	166503	rs1490384	0.0115321	0.0339419	0.734036
height_ukbb	fem_allcancer	166503	rs1490819	0.099692	0.0933204	0.285396
height_ukbb	fem_allcancer	166503	rs149683285	0.0389821	0.125443	0.755987
height_ukbb	fem_allcancer	166503	rs1497411	-0.0756007	0.113599	0.505729
height_ukbb	fem_allcancer	166503	rs149742777	-0.0116783	0.114249	0.918584
height_ukbb	fem_allcancer	166503	rs149870361	-0.107569	0.0690363	0.119199
height_ukbb	fem_allcancer	166503	rs149914805	-0.253262	0.146836	0.084564
height_ukbb	fem_allcancer	166503	rs149937322	0.010635	0.0698006	0.878901
height_ukbb	fem_allcancer	166503	rs150115323	0.0438072	0.0623931	0.482606
height_ukbb	fem_allcancer	166503	rs150156705	-0.113742	0.143565	0.428205
height_ukbb	fem_allcancer	166503	rs150236026	0.00397617	0.12312	0.974237
height_ukbb	fem_allcancer	166503	rs15052	-0.206926	0.148014	0.162109
height_ukbb	fem_allcancer	166503	rs150606467	-0.204213	0.122352	0.0951054
height_ukbb	fem_allcancer	166503	rs150684763	-0.0667634	0.141966	0.638156
height_ukbb	fem_allcancer	166503	rs1506871	0.138106	0.0706511	0.0506116
height_ukbb	fem_allcancer	166503	rs150759397	-0.0481821	0.128026	0.706659
height_ukbb	fem_allcancer	166503	rs1514134	0.0565309	0.119727	0.63681
height_ukbb	fem_allcancer	166503	rs1516825	0.00615206	0.136678	0.964098
height_ukbb	fem_allcancer	166503	rs1532230	0.273289	0.120739	0.0236062
height_ukbb	fem_allcancer	166503	rs1534016	0.0742526	0.10161	0.464924
height_ukbb	fem_allcancer	166503	rs153662	0.122565	0.115887	0.290226
height_ukbb	fem_allcancer	166503	rs154001	-0.0305822	0.0958324	0.749635
height_ukbb	fem_allcancer	166503	rs1541597	0.0674519	0.147964	0.648487
height_ukbb	fem_allcancer	166503	rs1542864	-0.0760865	0.119675	0.524922
height_ukbb	fem_allcancer	166503	rs1545552	-0.0242385	0.0556464	0.663141
height_ukbb	fem_allcancer	166503	rs1549616	-0.0381984	0.100193	0.703019
height_ukbb	fem_allcancer	166503	rs1550162	-0.0190808	0.0753006	0.799963
height_ukbb	fem_allcancer	166503	rs1557779	0.0797281	0.0907111	0.379443
height_ukbb	fem_allcancer	166503	rs1558172	0.0376583	0.137462	0.78412
height_ukbb	fem_allcancer	166503	rs1561959	0.0265331	0.129695	0.837899
height_ukbb	fem_allcancer	166503	rs1565737	-0.0647991	0.103099	0.529667
height_ukbb	fem_allcancer	166503	rs1572504	0.300834	0.136363	0.0273751
height_ukbb	fem_allcancer	166503	rs1574220	0.319435	0.0916895	0.000494212
height_ukbb	fem_allcancer	166503	rs1574430	-0.201761	0.122253	0.09887
height_ukbb	fem_allcancer	166503	rs1575559	0.176195	0.16165	0.27572
height_ukbb	fem_allcancer	166503	rs1582931	0.169243	0.0687221	0.0137891
height_ukbb	fem_allcancer	166503	rs1599473	-0.0280793	0.0671392	0.675783
height_ukbb	fem_allcancer	166503	rs161187	8.70395e-05	0.151962	0.999543
height_ukbb	fem_allcancer	166503	rs163200	-0.27307	0.115981	0.0185512
height_ukbb	fem_allcancer	166503	rs1662843	-0.0186566	0.0376844	0.620548
height_ukbb	fem_allcancer	166503	rs1672658	-0.0194967	0.128987	0.879855
height_ukbb	fem_allcancer	166503	rs1679971	-0.00802882	0.0910212	0.929711
height_ukbb	fem_allcancer	166503	rs1684621	0.0302504	0.085228	0.722638
height_ukbb	fem_allcancer	166503	rs16854019	0.146796	0.10541	0.163736
height_ukbb	fem_allcancer	166503	rs16859483	-0.00182015	0.138204	0.989492
height_ukbb	fem_allcancer	166503	rs16862227	-0.055668	0.0874958	0.524623
height_ukbb	fem_allcancer	166503	rs1688042	0.091801	0.142321	0.518909
height_ukbb	fem_allcancer	166503	rs16888428	-0.136759	0.0778976	0.0791527
height_ukbb	fem_allcancer	166503	rs16905189	0.142194	0.0452977	0.00169472
height_ukbb	fem_allcancer	166503	rs16905249	-0.208415	0.118938	0.0797212
height_ukbb	fem_allcancer	166503	rs16930370	-0.0243564	0.105885	0.818071
height_ukbb	fem_allcancer	166503	rs16933422	0.0392948	0.139079	0.777533
height_ukbb	fem_allcancer	166503	rs16946195	0.318133	0.14001	0.0230737
height_ukbb	fem_allcancer	166503	rs16962650	0.11255	0.132663	0.396222
height_ukbb	fem_allcancer	166503	rs16966212	0.135451	0.121088	0.263303
height_ukbb	fem_allcancer	166503	rs16971976	-0.0624751	0.0986819	0.526671
height_ukbb	fem_allcancer	166503	rs16978240	0.11414	0.154356	0.459631
height_ukbb	fem_allcancer	166503	rs16989483	0.192726	0.093957	0.0402458
height_ukbb	fem_allcancer	166503	rs16996724	0.051215	0.132072	0.698178
height_ukbb	fem_allcancer	166503	rs17005241	0.0792734	0.0944898	0.40149
height_ukbb	fem_allcancer	166503	rs17017911	0.0351483	0.077831	0.651559
height_ukbb	fem_allcancer	166503	rs17038164	0.0512488	0.0399206	0.199223
height_ukbb	fem_allcancer	166503	rs17105886	-0.152197	0.149174	0.307603
height_ukbb	fem_allcancer	166503	rs17139675	-0.0702172	0.121771	0.564187
height_ukbb	fem_allcancer	166503	rs17140723	-0.0694486	0.126068	0.581714
height_ukbb	fem_allcancer	166503	rs17148514	-0.11393	0.112352	0.310562
height_ukbb	fem_allcancer	166503	rs17183533	0.0900846	0.121933	0.460025
height_ukbb	fem_allcancer	166503	rs17191153	0.122737	0.149289	0.410992
height_ukbb	fem_allcancer	166503	rs17192457	0.0611518	0.151223	0.685932
height_ukbb	fem_allcancer	166503	rs17197037	-0.0145415	0.142529	0.918737
height_ukbb	fem_allcancer	166503	rs1722845	-0.165936	0.0914453	0.0695867
height_ukbb	fem_allcancer	166503	rs17246129	0.175191	0.108433	0.106168
height_ukbb	fem_allcancer	166503	rs1724917	0.00540807	0.121495	0.964496
height_ukbb	fem_allcancer	166503	rs17258166	0.0840552	0.119255	0.480914
height_ukbb	fem_allcancer	166503	rs17281228	-0.228041	0.123078	0.0639093
height_ukbb	fem_allcancer	166503	rs17322090	0.24134	0.142215	0.0896946
height_ukbb	fem_allcancer	166503	rs17340752	0.0379142	0.140294	0.786969
height_ukbb	fem_allcancer	166503	rs17357954	-0.0560334	0.0466535	0.229729
height_ukbb	fem_allcancer	166503	rs17375328	-0.00930156	0.146249	0.949288
height_ukbb	fem_allcancer	166503	rs17383071	-0.0260876	0.0849691	0.758825
height_ukbb	fem_allcancer	166503	rs17387330	0.054909	0.0972455	0.572317
height_ukbb	fem_allcancer	166503	rs17400325	-0.00246069	0.0698367	0.971892
height_ukbb	fem_allcancer	166503	rs17401468	0.284842	0.131203	0.0299303
height_ukbb	fem_allcancer	166503	rs17401875	0.0512621	0.119116	0.666938
height_ukbb	fem_allcancer	166503	rs17409588	-0.0249064	0.104141	0.810981
height_ukbb	fem_allcancer	166503	rs1741	0.0554897	0.0970299	0.567401
height_ukbb	fem_allcancer	166503	rs1741344	0.0238234	0.0595745	0.689236
height_ukbb	fem_allcancer	166503	rs17420518	0.0242775	0.117719	0.83661
height_ukbb	fem_allcancer	166503	rs17426844	0.124227	0.125212	0.321133
height_ukbb	fem_allcancer	166503	rs17428810	0.0787754	0.136995	0.565275
height_ukbb	fem_allcancer	166503	rs174549	-0.0572046	0.0998939	0.56688
height_ukbb	fem_allcancer	166503	rs17468485	0.0247994	0.136852	0.8562
height_ukbb	fem_allcancer	166503	rs17472998	0.0701542	0.138023	0.611257
height_ukbb	fem_allcancer	166503	rs17478946	-0.0501192	0.0717573	0.484893
height_ukbb	fem_allcancer	166503	rs17511102	-0.0398141	0.0573531	0.487561
height_ukbb	fem_allcancer	166503	rs17522826	-0.136938	0.122979	0.265491
height_ukbb	fem_allcancer	166503	rs17596862	0.0182588	0.1323	0.890233
height_ukbb	fem_allcancer	166503	rs17605530	-0.208854	0.136214	0.125209
height_ukbb	fem_allcancer	166503	rs17610487	0.026427	0.13196	0.841273
height_ukbb	fem_allcancer	166503	rs17627983	0.173001	0.151164	0.252433
height_ukbb	fem_allcancer	166503	rs17630640	-0.125589	0.0849368	0.139241
height_ukbb	fem_allcancer	166503	rs17633311	-0.00393783	0.12229	0.974312
height_ukbb	fem_allcancer	166503	rs17646466	-0.14078	0.128825	0.274479
height_ukbb	fem_allcancer	166503	rs17669546	0.200098	0.140336	0.15391
height_ukbb	fem_allcancer	166503	rs17706401	0.00469151	0.139315	0.973136
height_ukbb	fem_allcancer	166503	rs17755849	0.212416	0.10388	0.0408733
height_ukbb	fem_allcancer	166503	rs17757727	-0.0670261	0.138421	0.62823
height_ukbb	fem_allcancer	166503	rs17769022	0.0980531	0.133543	0.4628
height_ukbb	fem_allcancer	166503	rs17822257	-0.175237	0.138107	0.204494
height_ukbb	fem_allcancer	166503	rs1786263	0.0173137	0.107688	0.872269
height_ukbb	fem_allcancer	166503	rs1787989	-0.139269	0.13331	0.296161
height_ukbb	fem_allcancer	166503	rs17880989	0.147219	0.10569	0.16364
height_ukbb	fem_allcancer	166503	rs17881016	0.0542931	0.114937	0.636661
height_ukbb	fem_allcancer	166503	rs1798171	-0.122157	0.131793	0.353983
height_ukbb	fem_allcancer	166503	rs1801253	-0.00916776	0.104579	0.930144
height_ukbb	fem_allcancer	166503	rs1806812	0.159388	0.0946668	0.0922446
height_ukbb	fem_allcancer	166503	rs1806980	0.310714	0.092028	0.000734681
height_ukbb	fem_allcancer	166503	rs181017876	-0.0212584	0.140359	0.879615
height_ukbb	fem_allcancer	166503	rs1813212	0.0918299	0.148139	0.535331
height_ukbb	fem_allcancer	166503	rs181597776	0.0934404	0.138707	0.500531
height_ukbb	fem_allcancer	166503	rs1818782	0.0326284	0.0716315	0.648747
height_ukbb	fem_allcancer	166503	rs182513000	0.150351	0.10842	0.165518
height_ukbb	fem_allcancer	166503	rs182854479	-0.384134	0.136227	0.00480509
height_ukbb	fem_allcancer	166503	rs1833561	0.0222864	0.135625	0.869477
height_ukbb	fem_allcancer	166503	rs1840096	0.0930391	0.109315	0.394709
height_ukbb	fem_allcancer	166503	rs1843391	-0.121634	0.116849	0.297898
height_ukbb	fem_allcancer	166503	rs1846158	0.036355	0.0721719	0.614453
height_ukbb	fem_allcancer	166503	rs1852723	-0.0769959	0.110556	0.486154
height_ukbb	fem_allcancer	166503	rs185281125	0.239552	0.150666	0.111845
height_ukbb	fem_allcancer	166503	rs1853655	-0.235715	0.150114	0.116361
height_ukbb	fem_allcancer	166503	rs185799410	0.116823	0.0798556	0.143488
height_ukbb	fem_allcancer	166503	rs186006155	0.011679	0.0549285	0.831623
height_ukbb	fem_allcancer	166503	rs186271260	-0.156637	0.137273	0.253844
height_ukbb	fem_allcancer	166503	rs1863758	0.00608535	0.150961	0.967845
height_ukbb	fem_allcancer	166503	rs1864193	-0.207516	0.117637	0.0777262
height_ukbb	fem_allcancer	166503	rs1864896	0.303227	0.136205	0.0259968
height_ukbb	fem_allcancer	166503	rs1866399	0.144189	0.0775019	0.0628212
height_ukbb	fem_allcancer	166503	rs186786250	0.156384	0.142957	0.27399
height_ukbb	fem_allcancer	166503	rs187136	-0.120872	0.104966	0.249509
height_ukbb	fem_allcancer	166503	rs187202716	-0.0976479	0.109382	0.372003
height_ukbb	fem_allcancer	166503	rs187242478	-0.315349	0.159532	0.0480742
height_ukbb	fem_allcancer	166503	rs187690620	-0.122459	0.144776	0.397637
height_ukbb	fem_allcancer	166503	rs1877008	0.0782229	0.130317	0.54834
height_ukbb	fem_allcancer	166503	rs187821767	0.0784667	0.122697	0.522487
height_ukbb	fem_allcancer	166503	rs188059820	0.0322288	0.13857	0.816086
height_ukbb	fem_allcancer	166503	rs188296778	-0.0252524	0.13148	0.847693
height_ukbb	fem_allcancer	166503	rs1885376	-0.0289704	0.124961	0.816666
height_ukbb	fem_allcancer	166503	rs1885466	0.0173681	0.14763	0.906348
height_ukbb	fem_allcancer	166503	rs189589409	0.271698	0.151586	0.0730739
height_ukbb	fem_allcancer	166503	rs1898711	-0.0484204	0.138954	0.727492
height_ukbb	fem_allcancer	166503	rs189930739	0.242371	0.129817	0.0618996
height_ukbb	fem_allcancer	166503	rs1900016	0.028831	0.0621802	0.642885
height_ukbb	fem_allcancer	166503	rs1902778	0.249289	0.082329	0.00246208
height_ukbb	fem_allcancer	166503	rs1906224	0.272823	0.143132	0.056639
height_ukbb	fem_allcancer	166503	rs190672049	0.0350534	0.129587	0.786775
height_ukbb	fem_allcancer	166503	rs1910466	-0.0269388	0.0957997	0.778558
height_ukbb	fem_allcancer	166503	rs191550498	0.0791117	0.122155	0.517221
height_ukbb	fem_allcancer	166503	rs191897790	-0.0617517	0.109853	0.574026
height_ukbb	fem_allcancer	166503	rs192249	-0.351134	0.0840796	2.96411e-05
height_ukbb	fem_allcancer	166503	rs1939491	-0.151871	0.144545	0.293405
height_ukbb	fem_allcancer	166503	rs194601	-0.0376422	0.118347	0.750434
height_ukbb	fem_allcancer	166503	rs1949733	0.156869	0.122791	0.201416
height_ukbb	fem_allcancer	166503	rs1968359	-0.10587	0.157411	0.50122
height_ukbb	fem_allcancer	166503	rs1979579	-0.0749887	0.102639	0.465018
height_ukbb	fem_allcancer	166503	rs1980413	0.0247598	0.0952423	0.794889
height_ukbb	fem_allcancer	166503	rs1985613	-0.0352863	0.118302	0.765495
height_ukbb	fem_allcancer	166503	rs198668	0.0122348	0.11915	0.918214
height_ukbb	fem_allcancer	166503	rs1994147	-0.074551	0.111503	0.503751
height_ukbb	fem_allcancer	166503	rs2005742	-0.152515	0.116441	0.19026
height_ukbb	fem_allcancer	166503	rs2008845	0.144265	0.100184	0.149867
height_ukbb	fem_allcancer	166503	rs2017811	0.00982836	0.12007	0.934762
height_ukbb	fem_allcancer	166503	rs2023970	-0.0855024	0.13885	0.538033
height_ukbb	fem_allcancer	166503	rs2030184	-0.0541759	0.137176	0.692889
height_ukbb	fem_allcancer	166503	rs2034395	-0.0176793	0.0624389	0.777065
height_ukbb	fem_allcancer	166503	rs2035901	0.0141187	0.0479958	0.768631
height_ukbb	fem_allcancer	166503	rs2038443	-0.0521866	0.120597	0.665207
height_ukbb	fem_allcancer	166503	rs2038621	0.109597	0.158766	0.490001
height_ukbb	fem_allcancer	166503	rs2043549	0.0979695	0.136638	0.473372
height_ukbb	fem_allcancer	166503	rs2047036	0.0957818	0.145207	0.509496
height_ukbb	fem_allcancer	166503	rs2047803	0.0772323	0.133624	0.563276
height_ukbb	fem_allcancer	166503	rs2052188	0.00933118	0.0853296	0.912921
height_ukbb	fem_allcancer	166503	rs2056954	0.0241583	0.137582	0.860615
height_ukbb	fem_allcancer	166503	rs2058194	0.0920392	0.0662734	0.164899
height_ukbb	fem_allcancer	166503	rs2059780	-0.0447556	0.119727	0.708543
height_ukbb	fem_allcancer	166503	rs2061708	0.0756976	0.0600412	0.207395
height_ukbb	fem_allcancer	166503	rs2065108	0.139841	0.0501316	0.00527934
height_ukbb	fem_allcancer	166503	rs2066496	0.118619	0.139478	0.395076
height_ukbb	fem_allcancer	166503	rs2066550	0.0435345	0.0826993	0.598597
height_ukbb	fem_allcancer	166503	rs2068384	-0.126221	0.154691	0.414527
height_ukbb	fem_allcancer	166503	rs2079796	-0.0975496	0.069091	0.157979
height_ukbb	fem_allcancer	166503	rs2083919	0.024917	0.0913876	0.785121
height_ukbb	fem_allcancer	166503	rs2104598	-0.197583	0.128036	0.122787
height_ukbb	fem_allcancer	166503	rs2110748	0.122699	0.122239	0.315495
height_ukbb	fem_allcancer	166503	rs2115014	-0.064059	0.130061	0.622343
height_ukbb	fem_allcancer	166503	rs2131371	0.119396	0.0747696	0.110298
height_ukbb	fem_allcancer	166503	rs2134479	0.173485	0.146961	0.237807
height_ukbb	fem_allcancer	166503	rs2135963	0.0147888	0.125155	0.905938
height_ukbb	fem_allcancer	166503	rs2139028	0.096897	0.132818	0.465666
height_ukbb	fem_allcancer	166503	rs2160699	-0.0889	0.071028	0.210708
height_ukbb	fem_allcancer	166503	rs2172783	-0.428046	0.149209	0.00412069
height_ukbb	fem_allcancer	166503	rs2181834	0.0760896	0.0690623	0.270569
height_ukbb	fem_allcancer	166503	rs2182901	0.222937	0.102924	0.0303081
height_ukbb	fem_allcancer	166503	rs2187692	-0.0296583	0.0970672	0.759952
height_ukbb	fem_allcancer	166503	rs2189741	0.144296	0.132299	0.275411
height_ukbb	fem_allcancer	166503	rs2194411	-0.00854555	0.0399868	0.830774
height_ukbb	fem_allcancer	166503	rs2198294	0.0284519	0.0960562	0.767077
height_ukbb	fem_allcancer	166503	rs2213751	0.0347071	0.0999792	0.728484
height_ukbb	fem_allcancer	166503	rs2219320	-0.0828371	0.0693583	0.232346
height_ukbb	fem_allcancer	166503	rs2220024	0.0825349	0.131753	0.531029
height_ukbb	fem_allcancer	166503	rs2224538	0.0525118	0.0794589	0.508698
height_ukbb	fem_allcancer	166503	rs223604	-0.116484	0.111696	0.297012
height_ukbb	fem_allcancer	166503	rs2237422	-0.0774025	0.146382	0.596964
height_ukbb	fem_allcancer	166503	rs2239748	-0.0249869	0.0872756	0.774649
height_ukbb	fem_allcancer	166503	rs224045	-0.014055	0.0962671	0.883922
height_ukbb	fem_allcancer	166503	rs2242171	-0.0930364	0.0615974	0.130943
height_ukbb	fem_allcancer	166503	rs2243490	0.00483239	0.12246	0.968523
height_ukbb	fem_allcancer	166503	rs2267584	-0.0657597	0.116254	0.571629
height_ukbb	fem_allcancer	166503	rs2275086	-0.0849904	0.0863569	0.325028
height_ukbb	fem_allcancer	166503	rs2276749	0.0718356	0.0984493	0.465591
height_ukbb	fem_allcancer	166503	rs227723	-0.0908739	0.0605016	0.133094
height_ukbb	fem_allcancer	166503	rs2277339	0.113191	0.0993116	0.254389
height_ukbb	fem_allcancer	166503	rs2277480	0.100455	0.122191	0.411013
height_ukbb	fem_allcancer	166503	rs2277924	-0.0340927	0.116894	0.770551
height_ukbb	fem_allcancer	166503	rs2277950	7.67818e-05	0.131889	0.999535
height_ukbb	fem_allcancer	166503	rs2279007	0.0593549	0.0731545	0.417157
height_ukbb	fem_allcancer	166503	rs2283229	0.126118	0.15035	0.401567
height_ukbb	fem_allcancer	166503	rs2284558	-0.0227264	0.142614	0.873388
height_ukbb	fem_allcancer	166503	rs2287326	0.0159219	0.0479534	0.739868
height_ukbb	fem_allcancer	166503	rs2287922	-0.107697	0.106903	0.313729
height_ukbb	fem_allcancer	166503	rs2289125	0.0698838	0.121438	0.564973
height_ukbb	fem_allcancer	166503	rs2289635	0.0528453	0.0394256	0.180122
height_ukbb	fem_allcancer	166503	rs2289976	0.00405519	0.106126	0.96952
height_ukbb	fem_allcancer	166503	rs229128	0.135543	0.147724	0.358857
height_ukbb	fem_allcancer	166503	rs2292419	0.0480766	0.125368	0.701362
height_ukbb	fem_allcancer	166503	rs2292989	0.161281	0.112778	0.152696
height_ukbb	fem_allcancer	166503	rs2293922	-0.0704916	0.0795546	0.375576
height_ukbb	fem_allcancer	166503	rs2296740	-0.0164561	0.0689298	0.81131
height_ukbb	fem_allcancer	166503	rs2298333	-0.0872824	0.0630454	0.166225
height_ukbb	fem_allcancer	166503	rs2298475	0.0429315	0.148041	0.771818
height_ukbb	fem_allcancer	166503	rs2303597	-0.0447644	0.0930596	0.630496
height_ukbb	fem_allcancer	166503	rs2310303	0.09614	0.111685	0.389339
height_ukbb	fem_allcancer	166503	rs2310357	0.00395258	0.101106	0.968816
height_ukbb	fem_allcancer	166503	rs233042	-0.00874461	0.154444	0.954848
height_ukbb	fem_allcancer	166503	rs2336901	0.0896357	0.0823021	0.276107
height_ukbb	fem_allcancer	166503	rs2350479	-0.0690443	0.0937373	0.461382
height_ukbb	fem_allcancer	166503	rs235763	0.198031	0.0677264	0.00345577
height_ukbb	fem_allcancer	166503	rs2363452	0.0396078	0.136422	0.771562
height_ukbb	fem_allcancer	166503	rs2369463	0.101763	0.0794549	0.200277
height_ukbb	fem_allcancer	166503	rs2373852	0.049714	0.148169	0.737232
height_ukbb	fem_allcancer	166503	rs2384145	0.113927	0.0395747	0.00399214
height_ukbb	fem_allcancer	166503	rs2395622	-0.0416177	0.0663645	0.530588
height_ukbb	fem_allcancer	166503	rs2399510	0.0168519	0.101754	0.868461
height_ukbb	fem_allcancer	166503	rs2400075	-0.055635	0.0338754	0.100519
height_ukbb	fem_allcancer	166503	rs2412070	-0.0339277	0.128475	0.791718
height_ukbb	fem_allcancer	166503	rs2416564	-0.233799	0.0717864	0.0011265
height_ukbb	fem_allcancer	166503	rs2425836	-0.0462297	0.136439	0.734737
height_ukbb	fem_allcancer	166503	rs2431719	-0.209606	0.148733	0.158753
height_ukbb	fem_allcancer	166503	rs2432296	0.0429606	0.0802112	0.592239
height_ukbb	fem_allcancer	166503	rs2435373	0.129757	0.134102	0.333246
height_ukbb	fem_allcancer	166503	rs2446065	-0.0131095	0.114115	0.908541
height_ukbb	fem_allcancer	166503	rs244720	-0.0209952	0.0377118	0.577713
height_ukbb	fem_allcancer	166503	rs2451948	0.05666	0.0849899	0.504985
height_ukbb	fem_allcancer	166503	rs2457126	-0.0343044	0.0589817	0.560828
height_ukbb	fem_allcancer	166503	rs2460488	0.0726827	0.119018	0.541405
height_ukbb	fem_allcancer	166503	rs246185	0.0310898	0.069573	0.654972
height_ukbb	fem_allcancer	166503	rs246242	-0.0748081	0.065894	0.256258
height_ukbb	fem_allcancer	166503	rs2473321	-0.0850266	0.0995074	0.392842
height_ukbb	fem_allcancer	166503	rs247345	0.105568	0.0931609	0.257139
height_ukbb	fem_allcancer	166503	rs2489053	0.116736	0.143681	0.416527
height_ukbb	fem_allcancer	166503	rs2498854	0.102487	0.0872771	0.240287
height_ukbb	fem_allcancer	166503	rs2513299	0.130389	0.0640413	0.0417492
height_ukbb	fem_allcancer	166503	rs2523583	0.0602308	0.0413881	0.145595
height_ukbb	fem_allcancer	166503	rs2525882	0.114891	0.0875505	0.189424
height_ukbb	fem_allcancer	166503	rs2529049	-0.226816	0.150938	0.132914
height_ukbb	fem_allcancer	166503	rs254452	0.219077	0.113475	0.053531
height_ukbb	fem_allcancer	166503	rs254578	-0.0161378	0.115036	0.888434
height_ukbb	fem_allcancer	166503	rs2561530	-0.0447124	0.130808	0.732489
height_ukbb	fem_allcancer	166503	rs2569881	0.19387	0.114565	0.0906027
height_ukbb	fem_allcancer	166503	rs2579136	-0.0817927	0.11928	0.492891
height_ukbb	fem_allcancer	166503	rs2581348	0.0167961	0.071136	0.813345
height_ukbb	fem_allcancer	166503	rs2581828	-0.0702539	0.050997	0.168324
height_ukbb	fem_allcancer	166503	rs2582090	-0.112152	0.106316	0.291474
height_ukbb	fem_allcancer	166503	rs25849	0.0277867	0.0622387	0.655269
height_ukbb	fem_allcancer	166503	rs2585225	0.0447817	0.101908	0.660348
height_ukbb	fem_allcancer	166503	rs2592126	-0.0132997	0.0722841	0.85402
height_ukbb	fem_allcancer	166503	rs2596921	-0.0363981	0.1394	0.794012
height_ukbb	fem_allcancer	166503	rs2597513	-0.102874	0.0618021	0.0959972
height_ukbb	fem_allcancer	166503	rs2598108	-0.0213579	0.103144	0.835957
height_ukbb	fem_allcancer	166503	rs2599459	-0.0249324	0.0801745	0.755818
height_ukbb	fem_allcancer	166503	rs2601197	-0.11992	0.103405	0.246164
height_ukbb	fem_allcancer	166503	rs2605134	0.129681	0.0863611	0.133196
height_ukbb	fem_allcancer	166503	rs2607941	-0.0786744	0.158734	0.620151
height_ukbb	fem_allcancer	166503	rs2609387	-0.000386579	0.13751	0.997757
height_ukbb	fem_allcancer	166503	rs2610986	0.105905	0.056292	0.0599238
height_ukbb	fem_allcancer	166503	rs2625906	0.269387	0.13261	0.0422131
height_ukbb	fem_allcancer	166503	rs2629047	0.00407995	0.0629263	0.948304
height_ukbb	fem_allcancer	166503	rs2642192	-0.0523902	0.131373	0.690047
height_ukbb	fem_allcancer	166503	rs2645289	0.0233693	0.0865547	0.787164
height_ukbb	fem_allcancer	166503	rs2646260	-0.0225227	0.140126	0.872304
height_ukbb	fem_allcancer	166503	rs264766	0.0758801	0.0883928	0.390648
height_ukbb	fem_allcancer	166503	rs2648725	0.0344669	0.0631758	0.58536
height_ukbb	fem_allcancer	166503	rs2663101	0.0173814	0.0927084	0.85128
height_ukbb	fem_allcancer	166503	rs2663339	0.0710406	0.129849	0.584309
height_ukbb	fem_allcancer	166503	rs2664521	0.0666477	0.12267	0.586916
height_ukbb	fem_allcancer	166503	rs267239	-0.0196733	0.121465	0.871333
height_ukbb	fem_allcancer	166503	rs2684777	0.0573228	0.0817747	0.483313
height_ukbb	fem_allcancer	166503	rs2700201	-0.0282547	0.0907542	0.755549
height_ukbb	fem_allcancer	166503	rs2707982	0.0538772	0.11067	0.626379
height_ukbb	fem_allcancer	166503	rs2709814	0.0471066	0.0898605	0.600126
height_ukbb	fem_allcancer	166503	rs2710889	-0.0289204	0.122391	0.813203
height_ukbb	fem_allcancer	166503	rs2715819	0.0905859	0.108452	0.40357
height_ukbb	fem_allcancer	166503	rs2717910	-0.169488	0.136937	0.215827
height_ukbb	fem_allcancer	166503	rs2721940	0.110924	0.0805383	0.168424
height_ukbb	fem_allcancer	166503	rs2723834	-0.0287669	0.169238	0.865027
height_ukbb	fem_allcancer	166503	rs2726554	0.300097	0.133868	0.0249782
height_ukbb	fem_allcancer	166503	rs273945	0.0510083	0.0879316	0.561853
height_ukbb	fem_allcancer	166503	rs2741303	0.0161564	0.0677188	0.81143
height_ukbb	fem_allcancer	166503	rs2744820	0.0735324	0.0872061	0.399115
height_ukbb	fem_allcancer	166503	rs2748501	-0.141427	0.128652	0.271637
height_ukbb	fem_allcancer	166503	rs2755237	-0.208199	0.101175	0.0396076
height_ukbb	fem_allcancer	166503	rs2763263	0.00971271	0.0569896	0.864672
height_ukbb	fem_allcancer	166503	rs2772163	-0.0339532	0.102941	0.741528
height_ukbb	fem_allcancer	166503	rs2780226	0.0347227	0.0297809	0.243639
height_ukbb	fem_allcancer	166503	rs2785070	0.022715	0.0954908	0.811977
height_ukbb	fem_allcancer	166503	rs2789514	-0.265426	0.0866613	0.00219282
height_ukbb	fem_allcancer	166503	rs2796882	-0.0159899	0.0856115	0.851839
height_ukbb	fem_allcancer	166503	rs2803841	0.107901	0.102219	0.291154
height_ukbb	fem_allcancer	166503	rs2804542	0.116733	0.15539	0.452516
height_ukbb	fem_allcancer	166503	rs2808290	0.127434	0.0782235	0.103292
height_ukbb	fem_allcancer	166503	rs2813536	0.0328072	0.137244	0.811073
height_ukbb	fem_allcancer	166503	rs2814973	-0.0213291	0.0356971	0.550173
height_ukbb	fem_allcancer	166503	rs2815116	-0.13595	0.116457	0.243057
height_ukbb	fem_allcancer	166503	rs2816990	0.310788	0.12682	0.0142612
height_ukbb	fem_allcancer	166503	rs2819220	0.0398261	0.134218	0.766675
height_ukbb	fem_allcancer	166503	rs2830581	0.0283317	0.106456	0.790136
height_ukbb	fem_allcancer	166503	rs2836993	-0.0358621	0.138719	0.796003
height_ukbb	fem_allcancer	166503	rs28401288	-0.175326	0.132943	0.187234
height_ukbb	fem_allcancer	166503	rs284172	-0.0378108	0.143939	0.792792
height_ukbb	fem_allcancer	166503	rs28477485	0.0600921	0.114697	0.600336
height_ukbb	fem_allcancer	166503	rs28481863	0.0217986	0.050925	0.668612
height_ukbb	fem_allcancer	166503	rs28498086	-0.048911	0.117073	0.676105
height_ukbb	fem_allcancer	166503	rs2850791	0.0635714	0.139038	0.64751
height_ukbb	fem_allcancer	166503	rs28519617	0.0651234	0.0578208	0.260039
height_ukbb	fem_allcancer	166503	rs28549259	0.00550525	0.149703	0.970665
height_ukbb	fem_allcancer	166503	rs28567375	0.100969	0.0944497	0.285058
height_ukbb	fem_allcancer	166503	rs28575479	-0.0202896	0.130243	0.876204
height_ukbb	fem_allcancer	166503	rs28581991	-0.0950054	0.11839	0.422275
height_ukbb	fem_allcancer	166503	rs28584580	-0.0162561	0.0313624	0.604227
height_ukbb	fem_allcancer	166503	rs28605865	0.0892342	0.152639	0.55881
height_ukbb	fem_allcancer	166503	rs28630519	-0.0665377	0.13145	0.61273
height_ukbb	fem_allcancer	166503	rs28663442	0.0859821	0.0731714	0.239964
height_ukbb	fem_allcancer	166503	rs28686893	-0.0595392	0.136599	0.662933
height_ukbb	fem_allcancer	166503	rs28690777	0.17863	0.142617	0.210384
height_ukbb	fem_allcancer	166503	rs2871865	0.0158725	0.0389893	0.683936
height_ukbb	fem_allcancer	166503	rs28719775	-0.0519687	0.097886	0.595481
height_ukbb	fem_allcancer	166503	rs287527	0.133639	0.130451	0.30563
height_ukbb	fem_allcancer	166503	rs28757157	-0.0461114	0.0730169	0.527703
height_ukbb	fem_allcancer	166503	rs28780086	0.206731	0.128431	0.10747
height_ukbb	fem_allcancer	166503	rs288326	0.188817	0.100614	0.0605664
height_ukbb	fem_allcancer	166503	rs28844277	-0.0598974	0.121007	0.620606
height_ukbb	fem_allcancer	166503	rs2887872	0.288747	0.160503	0.0720173
height_ukbb	fem_allcancer	166503	rs2892936	-0.211051	0.123674	0.0879136
height_ukbb	fem_allcancer	166503	rs28929474	-0.0542307	0.0376161	0.149391
height_ukbb	fem_allcancer	166503	rs2894889	0.0569864	0.138176	0.680031
height_ukbb	fem_allcancer	166503	rs28971325	0.0306027	0.115331	0.790742
height_ukbb	fem_allcancer	166503	rs28990715	0.2037	0.125137	0.103564
height_ukbb	fem_allcancer	166503	rs2900208	0.130718	0.051133	0.010575
height_ukbb	fem_allcancer	166503	rs2907272	0.1541	0.0828498	0.0628869
height_ukbb	fem_allcancer	166503	rs2907384	-0.147106	0.142807	0.302964
height_ukbb	fem_allcancer	166503	rs2944766	-0.0856534	0.133755	0.521929
height_ukbb	fem_allcancer	166503	rs2956605	-0.0272902	0.064551	0.672463
height_ukbb	fem_allcancer	166503	rs2967363	-0.130163	0.088773	0.142583
height_ukbb	fem_allcancer	166503	rs2968877	0.103183	0.134854	0.444183
height_ukbb	fem_allcancer	166503	rs296888	0.0987697	0.0741044	0.182583
height_ukbb	fem_allcancer	166503	rs2977046	-0.0255576	0.117161	0.827319
height_ukbb	fem_allcancer	166503	rs2993548	0.093967	0.129385	0.467679
height_ukbb	fem_allcancer	166503	rs3003137	-0.120886	0.12888	0.348256
height_ukbb	fem_allcancer	166503	rs300904	-0.07356	0.109163	0.500405
height_ukbb	fem_allcancer	166503	rs3010006	0.172061	0.105905	0.104232
height_ukbb	fem_allcancer	166503	rs3020619	0.0262997	0.0332076	0.428374
height_ukbb	fem_allcancer	166503	rs30764	0.183537	0.10305	0.0749052
height_ukbb	fem_allcancer	166503	rs3087888	0.0443752	0.10793	0.680964
height_ukbb	fem_allcancer	166503	rs3095844	0.169093	0.110891	0.127296
height_ukbb	fem_allcancer	166503	rs310796	0.0808561	0.078986	0.305988
height_ukbb	fem_allcancer	166503	rs3116964	0.237696	0.0942963	0.0117109
height_ukbb	fem_allcancer	166503	rs3118906	0.0149019	0.0320478	0.641938
height_ukbb	fem_allcancer	166503	rs31211	0.00437347	0.0515132	0.932341
height_ukbb	fem_allcancer	166503	rs3133577	0.0624151	0.132619	0.637901
height_ukbb	fem_allcancer	166503	rs3135359	0.0338271	0.0765238	0.658455
height_ukbb	fem_allcancer	166503	rs3135859	0.234897	0.146615	0.109125
height_ukbb	fem_allcancer	166503	rs3135890	0.0953331	0.0706149	0.177002
height_ukbb	fem_allcancer	166503	rs3168534	0.0573329	0.128994	0.656709
height_ukbb	fem_allcancer	166503	rs317148	-0.241645	0.146588	0.0992569
height_ukbb	fem_allcancer	166503	rs3184504	0.642265	0.128336	5.59852e-07
height_ukbb	fem_allcancer	166503	rs3206824	0.254613	0.115713	0.02778
height_ukbb	fem_allcancer	166503	rs3212880	0.311386	0.108727	0.00418424
height_ukbb	fem_allcancer	166503	rs3217860	0.0866471	0.0986041	0.379543
height_ukbb	fem_allcancer	166503	rs332121	-0.130843	0.0820329	0.110712
height_ukbb	fem_allcancer	166503	rs337606	-0.0182996	0.0966218	0.849784
height_ukbb	fem_allcancer	166503	rs33852	-0.0177016	0.0569793	0.756054
height_ukbb	fem_allcancer	166503	rs33966734	0.066433	0.0629157	0.291012
height_ukbb	fem_allcancer	166503	rs34007282	0.237953	0.144015	0.0984775
height_ukbb	fem_allcancer	166503	rs34015957	0.0245578	0.110771	0.824548
height_ukbb	fem_allcancer	166503	rs34024596	-0.168522	0.1516	0.266298
height_ukbb	fem_allcancer	166503	rs34074034	-0.212994	0.125235	0.0889879
height_ukbb	fem_allcancer	166503	rs34074573	-0.0162328	0.063654	0.79871
height_ukbb	fem_allcancer	166503	rs34092297	-0.001513	0.0539675	0.977634
height_ukbb	fem_allcancer	166503	rs34093919	-0.0355223	0.0887168	0.688862
height_ukbb	fem_allcancer	166503	rs341038	0.343184	0.121765	0.00482611
height_ukbb	fem_allcancer	166503	rs34121753	0.0592601	0.114091	0.603475
height_ukbb	fem_allcancer	166503	rs34125970	-0.0991835	0.135354	0.463696
height_ukbb	fem_allcancer	166503	rs34216340	-0.107657	0.134873	0.424745
height_ukbb	fem_allcancer	166503	rs34315470	-0.189003	0.14841	0.202835
height_ukbb	fem_allcancer	166503	rs34365651	-0.00407021	0.0968393	0.966474
height_ukbb	fem_allcancer	166503	rs343686	0.0122884	0.131691	0.925656
height_ukbb	fem_allcancer	166503	rs343977	0.15536	0.0953682	0.103302
height_ukbb	fem_allcancer	166503	rs34450379	-0.193441	0.1433	0.177049
height_ukbb	fem_allcancer	166503	rs34514016	-0.146943	0.128898	0.254287
height_ukbb	fem_allcancer	166503	rs34517439	0.103147	0.0561852	0.0663814
height_ukbb	fem_allcancer	166503	rs34542080	-0.111564	0.127424	0.381285
height_ukbb	fem_allcancer	166503	rs34544557	-0.114086	0.0956156	0.232801
height_ukbb	fem_allcancer	166503	rs34561714	0.00668678	0.134175	0.960253
height_ukbb	fem_allcancer	166503	rs34590376	-0.402727	0.120053	0.000794892
height_ukbb	fem_allcancer	166503	rs34651	-0.0479166	0.0818038	0.558043
height_ukbb	fem_allcancer	166503	rs34762209	-0.146909	0.144115	0.308019
height_ukbb	fem_allcancer	166503	rs348054	0.179971	0.1197	0.132705
height_ukbb	fem_allcancer	166503	rs34811474	-0.132191	0.0990741	0.182117
height_ukbb	fem_allcancer	166503	rs34840745	0.0154246	0.0692394	0.823713
height_ukbb	fem_allcancer	166503	rs34936836	-0.157857	0.145929	0.279369
height_ukbb	fem_allcancer	166503	rs34949806	-0.121732	0.150304	0.417995
height_ukbb	fem_allcancer	166503	rs34952318	0.363637	0.129878	0.00511291
height_ukbb	fem_allcancer	166503	rs34970912	-0.0740161	0.111135	0.505409
height_ukbb	fem_allcancer	166503	rs35034312	0.0231182	0.143493	0.872006
height_ukbb	fem_allcancer	166503	rs35081743	0.15267	0.120687	0.20587
height_ukbb	fem_allcancer	166503	rs35135518	0.134436	0.120118	0.263053
height_ukbb	fem_allcancer	166503	rs35137434	-0.0273749	0.0876233	0.754724
height_ukbb	fem_allcancer	166503	rs35145719	0.11558	0.0735853	0.116253
height_ukbb	fem_allcancer	166503	rs35184161	0.146885	0.0951847	0.122793
height_ukbb	fem_allcancer	166503	rs35221663	-0.127674	0.0695884	0.0665509
height_ukbb	fem_allcancer	166503	rs35255401	-0.0299385	0.151031	0.842867
height_ukbb	fem_allcancer	166503	rs35258105	0.143868	0.109693	0.189672
height_ukbb	fem_allcancer	166503	rs35307904	0.0598383	0.0421593	0.1558
height_ukbb	fem_allcancer	166503	rs35358414	-0.0880205	0.11629	0.449107
height_ukbb	fem_allcancer	166503	rs35364449	-0.00751759	0.0454796	0.868711
height_ukbb	fem_allcancer	166503	rs35402510	0.030142	0.128238	0.814171
height_ukbb	fem_allcancer	166503	rs35443927	-0.0280096	0.0597111	0.639009
height_ukbb	fem_allcancer	166503	rs35457936	0.118856	0.0958486	0.214961
height_ukbb	fem_allcancer	166503	rs35533339	0.0262518	0.065491	0.688534
height_ukbb	fem_allcancer	166503	rs35542031	0.0224763	0.145107	0.876904
height_ukbb	fem_allcancer	166503	rs35579162	0.0397586	0.105243	0.705594
height_ukbb	fem_allcancer	166503	rs35587648	0.0634842	0.070889	0.370497
height_ukbb	fem_allcancer	166503	rs35628589	0.0699738	0.0658113	0.287669
height_ukbb	fem_allcancer	166503	rs35658696	-0.0668926	0.105826	0.527321
height_ukbb	fem_allcancer	166503	rs35665085	-0.140212	0.123571	0.256516
height_ukbb	fem_allcancer	166503	rs35668185	-0.0105994	0.0499326	0.831893
height_ukbb	fem_allcancer	166503	rs35701113	0.0158049	0.073157	0.828956
height_ukbb	fem_allcancer	166503	rs35725652	0.0229802	0.132829	0.862647
height_ukbb	fem_allcancer	166503	rs35751	0.103428	0.11925	0.385769
height_ukbb	fem_allcancer	166503	rs35756741	0.0179299	0.0779282	0.818028
height_ukbb	fem_allcancer	166503	rs35768130	0.115511	0.11147	0.300084
height_ukbb	fem_allcancer	166503	rs35779980	0.141252	0.105929	0.182382
height_ukbb	fem_allcancer	166503	rs35832626	0.0626803	0.0484638	0.195893
height_ukbb	fem_allcancer	166503	rs35874463	0.147875	0.0409053	0.000300285
height_ukbb	fem_allcancer	166503	rs35897671	0.165028	0.146398	0.259635
height_ukbb	fem_allcancer	166503	rs35910687	-0.14511	0.143838	0.313051
height_ukbb	fem_allcancer	166503	rs35917062	0.0494947	0.100683	0.623009
height_ukbb	fem_allcancer	166503	rs35932683	0.106811	0.123076	0.385479
height_ukbb	fem_allcancer	166503	rs35937770	0.0560524	0.0888946	0.528335
height_ukbb	fem_allcancer	166503	rs35954730	-0.0449794	0.0538867	0.403885
height_ukbb	fem_allcancer	166503	rs36008565	0.0102821	0.0804186	0.898262
height_ukbb	fem_allcancer	166503	rs36063247	0.0511832	0.0356101	0.150626
height_ukbb	fem_allcancer	166503	rs36101132	0.0897197	0.0672003	0.181841
height_ukbb	fem_allcancer	166503	rs36215896	0.166884	0.110899	0.132369
height_ukbb	fem_allcancer	166503	rs36226649	0.0897454	0.0524201	0.0868889
height_ukbb	fem_allcancer	166503	rs3730869	0.124706	0.116741	0.285416
height_ukbb	fem_allcancer	166503	rs3731054	0.0279693	0.0977536	0.774786
height_ukbb	fem_allcancer	166503	rs3739707	0.151774	0.0798909	0.0574635
height_ukbb	fem_allcancer	166503	rs3740607	-0.0858018	0.137657	0.533087
height_ukbb	fem_allcancer	166503	rs3741591	0.119076	0.135104	0.378119
height_ukbb	fem_allcancer	166503	rs3743266	-0.0845907	0.119752	0.479952
height_ukbb	fem_allcancer	166503	rs3745992	0.0348133	0.0944897	0.712549
height_ukbb	fem_allcancer	166503	rs3750079	0.0396987	0.14122	0.778624
height_ukbb	fem_allcancer	166503	rs3752461	0.0229635	0.131447	0.861317
height_ukbb	fem_allcancer	166503	rs3754829	0.0515739	0.0855474	0.546595
height_ukbb	fem_allcancer	166503	rs3756173	0.115681	0.0633499	0.067841
height_ukbb	fem_allcancer	166503	rs3761181	-0.260106	0.124506	0.0366986
height_ukbb	fem_allcancer	166503	rs3764589	0.165996	0.139811	0.235114
height_ukbb	fem_allcancer	166503	rs3778347	0.108168	0.117283	0.356385
height_ukbb	fem_allcancer	166503	rs3779639	-0.18986	0.101291	0.0608756
height_ukbb	fem_allcancer	166503	rs3783350	0.196701	0.101306	0.0521799
height_ukbb	fem_allcancer	166503	rs3790085	-0.136138	0.0629685	0.0306174
height_ukbb	fem_allcancer	166503	rs379402	-4.05063e-05	0.142965	0.999774
height_ukbb	fem_allcancer	166503	rs3795503	-0.00266496	0.0936582	0.9773
height_ukbb	fem_allcancer	166503	rs3795886	-0.0547991	0.122697	0.655149
height_ukbb	fem_allcancer	166503	rs3797818	-0.0261885	0.14802	0.859568
height_ukbb	fem_allcancer	166503	rs3804664	0.0756261	0.124358	0.5431
height_ukbb	fem_allcancer	166503	rs3807945	-0.0196083	0.0577777	0.734327
height_ukbb	fem_allcancer	166503	rs3809570	-0.274336	0.073381	0.000185106
height_ukbb	fem_allcancer	166503	rs3815020	-0.127178	0.133119	0.339389
height_ukbb	fem_allcancer	166503	rs3818416	0.216941	0.130318	0.0959713
height_ukbb	fem_allcancer	166503	rs3822593	0.115256	0.0866887	0.18367
height_ukbb	fem_allcancer	166503	rs3828760	0.0581931	0.0846581	0.491837
height_ukbb	fem_allcancer	166503	rs3829108	0.046341	0.146378	0.751559
height_ukbb	fem_allcancer	166503	rs3829814	0.0781977	0.10513	0.456987
height_ukbb	fem_allcancer	166503	rs3843751	-0.0273636	0.0645415	0.671588
height_ukbb	fem_allcancer	166503	rs385057	0.104345	0.146105	0.475116
height_ukbb	fem_allcancer	166503	rs3853252	0.0288072	0.0490384	0.556907
height_ukbb	fem_allcancer	166503	rs3853291	-0.270271	0.132519	0.0414008
height_ukbb	fem_allcancer	166503	rs385437	0.322257	0.13563	0.0175015
height_ukbb	fem_allcancer	166503	rs3856920	-0.153307	0.13712	0.263547
height_ukbb	fem_allcancer	166503	rs3858603	0.00260136	0.0821395	0.974735
height_ukbb	fem_allcancer	166503	rs3865568	0.0314263	0.0841002	0.708645
height_ukbb	fem_allcancer	166503	rs3866205	-0.0364813	0.123006	0.766785
height_ukbb	fem_allcancer	166503	rs387859	-0.284302	0.126925	0.0250958
height_ukbb	fem_allcancer	166503	rs3892045	-0.0702242	0.114274	0.538869
height_ukbb	fem_allcancer	166503	rs389663	0.0128358	0.0973873	0.895142
height_ukbb	fem_allcancer	166503	rs3901638	0.239679	0.0945263	0.0112262
height_ukbb	fem_allcancer	166503	rs3903057	0.0790346	0.0997174	0.428019
height_ukbb	fem_allcancer	166503	rs3910516	-0.216345	0.109841	0.048883
height_ukbb	fem_allcancer	166503	rs3914294	0.0976196	0.0885961	0.270527
height_ukbb	fem_allcancer	166503	rs3918226	-0.0356552	0.0830849	0.66782
height_ukbb	fem_allcancer	166503	rs3918292	-0.0984238	0.11687	0.399697
height_ukbb	fem_allcancer	166503	rs3922853	0.0163656	0.116954	0.888714
height_ukbb	fem_allcancer	166503	rs3925	-0.0149129	0.127307	0.906748
height_ukbb	fem_allcancer	166503	rs3966775	0.128557	0.0966134	0.18331
height_ukbb	fem_allcancer	166503	rs400132	0.00742324	0.0885956	0.933225
height_ukbb	fem_allcancer	166503	rs40191	-0.209213	0.139252	0.13299
height_ukbb	fem_allcancer	166503	rs4073717	0.0422162	0.056715	0.456661
height_ukbb	fem_allcancer	166503	rs4073791	0.226953	0.112507	0.04367
height_ukbb	fem_allcancer	166503	rs4097679	-0.139718	0.113908	0.219975
height_ukbb	fem_allcancer	166503	rs411535	-0.228411	0.10886	0.0358865
height_ukbb	fem_allcancer	166503	rs41271299	0.0193709	0.0292228	0.507414
height_ukbb	fem_allcancer	166503	rs41271807	-0.0451357	0.141365	0.74951
height_ukbb	fem_allcancer	166503	rs41284816	0.00182576	0.0345498	0.957856
height_ukbb	fem_allcancer	166503	rs41286548	-0.0434525	0.121925	0.721551
height_ukbb	fem_allcancer	166503	rs41286560	-0.19928	0.153254	0.193491
height_ukbb	fem_allcancer	166503	rs41307094	0.0568813	0.1412	0.687065
height_ukbb	fem_allcancer	166503	rs4146624	0.112739	0.143667	0.432616
height_ukbb	fem_allcancer	166503	rs41758	-0.280044	0.141881	0.0484051
height_ukbb	fem_allcancer	166503	rs42039	0.0252655	0.0283122	0.372184
height_ukbb	fem_allcancer	166503	rs422702	0.11554	0.0694047	0.0959676
height_ukbb	fem_allcancer	166503	rs422878	-0.0386819	0.128737	0.763817
height_ukbb	fem_allcancer	166503	rs4233168	0.0551865	0.0874096	0.527808
height_ukbb	fem_allcancer	166503	rs4240791	-0.0971692	0.122041	0.425916
height_ukbb	fem_allcancer	166503	rs42518	-0.0599696	0.133711	0.653792
height_ukbb	fem_allcancer	166503	rs4252548	0.00925278	0.0577443	0.872694
height_ukbb	fem_allcancer	166503	rs4253755	0.0162564	0.118116	0.890532
height_ukbb	fem_allcancer	166503	rs4267063	-0.123628	0.113423	0.275727
height_ukbb	fem_allcancer	166503	rs4283224	0.0159572	0.147394	0.913788
height_ukbb	fem_allcancer	166503	rs4290977	0.142757	0.133337	0.284326
height_ukbb	fem_allcancer	166503	rs4316494	0.0768697	0.0697347	0.270324
height_ukbb	fem_allcancer	166503	rs4320032	0.0352845	0.148278	0.811911
height_ukbb	fem_allcancer	166503	rs4320932	0.0476503	0.0587745	0.41752
height_ukbb	fem_allcancer	166503	rs4331690	0.13799	0.127306	0.278401
height_ukbb	fem_allcancer	166503	rs4335126	0.167337	0.14008	0.232248
height_ukbb	fem_allcancer	166503	rs436090	0.175572	0.132094	0.183801
height_ukbb	fem_allcancer	166503	rs4369779	-0.0208368	0.0258273	0.419798
height_ukbb	fem_allcancer	166503	rs4373007	-0.0979517	0.0699101	0.161181
height_ukbb	fem_allcancer	166503	rs4373575	0.156423	0.132383	0.237366
height_ukbb	fem_allcancer	166503	rs4395467	-0.0450019	0.0782174	0.565059
height_ukbb	fem_allcancer	166503	rs4411112	-0.171222	0.136055	0.208219
height_ukbb	fem_allcancer	166503	rs4414848	0.125364	0.106094	0.237351
height_ukbb	fem_allcancer	166503	rs4441740	0.0144734	0.132076	0.912739
height_ukbb	fem_allcancer	166503	rs4446587	-0.310729	0.0767213	5.11961e-05
height_ukbb	fem_allcancer	166503	rs4451776	0.165872	0.081288	0.0412956
height_ukbb	fem_allcancer	166503	rs446783	0.189779	0.0998231	0.0572818
height_ukbb	fem_allcancer	166503	rs4474730	-0.15708	0.0874117	0.0723328
height_ukbb	fem_allcancer	166503	rs4489092	-0.122593	0.10062	0.223083
height_ukbb	fem_allcancer	166503	rs4490044	0.151764	0.161356	0.346932
height_ukbb	fem_allcancer	166503	rs4493104	-0.046817	0.131302	0.721421
height_ukbb	fem_allcancer	166503	rs450986	0.0767288	0.0919759	0.404153
height_ukbb	fem_allcancer	166503	rs4513429	0.174658	0.126806	0.168401
height_ukbb	fem_allcancer	166503	rs4539969	0.0324339	0.0981506	0.74106
height_ukbb	fem_allcancer	166503	rs454255	0.0888426	0.107517	0.408629
height_ukbb	fem_allcancer	166503	rs45446698	-0.127912	0.0757214	0.0911723
height_ukbb	fem_allcancer	166503	rs45474992	0.217701	0.128566	0.0903965
height_ukbb	fem_allcancer	166503	rs45500403	0.042472	0.132662	0.748853
height_ukbb	fem_allcancer	166503	rs4551307	0.282224	0.124985	0.0239424
height_ukbb	fem_allcancer	166503	rs4580892	0.0451587	0.113303	0.690214
height_ukbb	fem_allcancer	166503	rs459193	-0.184374	0.143549	0.199003
height_ukbb	fem_allcancer	166503	rs4592924	-0.120417	0.123428	0.329261
height_ukbb	fem_allcancer	166503	rs4641891	0.235995	0.123154	0.0553316
height_ukbb	fem_allcancer	166503	rs4647519	-0.0413518	0.12569	0.742157
height_ukbb	fem_allcancer	166503	rs4647931	-0.070749	0.124283	0.569183
height_ukbb	fem_allcancer	166503	rs4649030	-0.0585069	0.157908	0.711
height_ukbb	fem_allcancer	166503	rs4666070	0.10347	0.138771	0.4559
height_ukbb	fem_allcancer	166503	rs4671678	-0.0019944	0.162897	0.990231
height_ukbb	fem_allcancer	166503	rs4673705	0.233982	0.148591	0.115333
height_ukbb	fem_allcancer	166503	rs4674894	0.0846947	0.105162	0.420605
height_ukbb	fem_allcancer	166503	rs4684158	-0.0282109	0.0950386	0.766592
height_ukbb	fem_allcancer	166503	rs4685141	0.0233826	0.124967	0.851575
height_ukbb	fem_allcancer	166503	rs4685234	-0.155771	0.130978	0.234326
height_ukbb	fem_allcancer	166503	rs4686991	-0.134582	0.146658	0.358797
height_ukbb	fem_allcancer	166503	rs4695976	0.0821569	0.148323	0.579644
height_ukbb	fem_allcancer	166503	rs4700079	-0.0291135	0.101551	0.774351
height_ukbb	fem_allcancer	166503	rs4705609	-0.00636718	0.0958604	0.947042
height_ukbb	fem_allcancer	166503	rs4713940	0.053971	0.0785331	0.491933
height_ukbb	fem_allcancer	166503	rs4717806	0.100477	0.125039	0.421649
height_ukbb	fem_allcancer	166503	rs4725792	-0.115261	0.0907287	0.203944
height_ukbb	fem_allcancer	166503	rs4732134	-0.000181718	0.0891822	0.998374
height_ukbb	fem_allcancer	166503	rs4735769	0.0129874	0.04614	0.778344
height_ukbb	fem_allcancer	166503	rs4737446	0.012298	0.0711469	0.862766
height_ukbb	fem_allcancer	166503	rs4745496	0.0654314	0.113979	0.565923
height_ukbb	fem_allcancer	166503	rs4749267	0.0660188	0.101115	0.513817
height_ukbb	fem_allcancer	166503	rs4750169	-0.0259658	0.119922	0.828581
height_ukbb	fem_allcancer	166503	rs475107	-0.00177466	0.148498	0.990465
height_ukbb	fem_allcancer	166503	rs4751108	0.0633709	0.11059	0.566629
height_ukbb	fem_allcancer	166503	rs4761228	0.0530578	0.10566	0.615557
height_ukbb	fem_allcancer	166503	rs4763321	0.0977932	0.116315	0.40048
height_ukbb	fem_allcancer	166503	rs4768862	-0.0644688	0.0822285	0.433028
height_ukbb	fem_allcancer	166503	rs4775335	0.0477364	0.129626	0.712677
height_ukbb	fem_allcancer	166503	rs4777825	-0.102099	0.10999	0.353275
height_ukbb	fem_allcancer	166503	rs4782862	0.0041714	0.117242	0.971618
height_ukbb	fem_allcancer	166503	rs4785677	-0.065664	0.113495	0.562883
height_ukbb	fem_allcancer	166503	rs4788808	-0.107142	0.0999214	0.283603
height_ukbb	fem_allcancer	166503	rs4788890	0.0292556	0.0838781	0.72725
height_ukbb	fem_allcancer	166503	rs4789799	-0.26981	0.128507	0.0357656
height_ukbb	fem_allcancer	166503	rs4792250	0.107384	0.0826441	0.193821
height_ukbb	fem_allcancer	166503	rs4792953	-0.130036	0.0940266	0.166674
height_ukbb	fem_allcancer	166503	rs4793890	-0.0691192	0.142218	0.62696
height_ukbb	fem_allcancer	166503	rs4800724	0.0292794	0.135467	0.828881
height_ukbb	fem_allcancer	166503	rs4803348	-0.178904	0.127417	0.160293
height_ukbb	fem_allcancer	166503	rs4806415	0.18399	0.0764056	0.016037
height_ukbb	fem_allcancer	166503	rs4806862	-0.0536037	0.100214	0.592726
height_ukbb	fem_allcancer	166503	rs4807065	-0.207944	0.116112	0.073309
height_ukbb	fem_allcancer	166503	rs4807546	-0.169978	0.131173	0.195034
height_ukbb	fem_allcancer	166503	rs4808737	-0.082015	0.0947452	0.386689
height_ukbb	fem_allcancer	166503	rs4808981	-0.031996	0.137671	0.81622
height_ukbb	fem_allcancer	166503	rs4812972	0.185591	0.131074	0.156797
height_ukbb	fem_allcancer	166503	rs4814656	0.164404	0.0916288	0.0727755
height_ukbb	fem_allcancer	166503	rs4837792	0.0667933	0.0829237	0.420543
height_ukbb	fem_allcancer	166503	rs4868125	0.00446569	0.0417696	0.914859
height_ukbb	fem_allcancer	166503	rs4870941	-0.0205087	0.0755559	0.786054
height_ukbb	fem_allcancer	166503	rs4872103	0.0408626	0.0677453	0.546389
height_ukbb	fem_allcancer	166503	rs4886714	0.00912626	0.0639112	0.886451
height_ukbb	fem_allcancer	166503	rs4886879	0.0796297	0.12476	0.523302
height_ukbb	fem_allcancer	166503	rs4887952	-0.0202503	0.0915441	0.824931
height_ukbb	fem_allcancer	166503	rs4889362	0.21097	0.134988	0.118082
height_ukbb	fem_allcancer	166503	rs489395	0.0357748	0.100197	0.721058
height_ukbb	fem_allcancer	166503	rs4895915	-0.21656	0.123025	0.0783587
height_ukbb	fem_allcancer	166503	rs4901535	-0.0338501	0.108221	0.754442
height_ukbb	fem_allcancer	166503	rs4901547	0.143372	0.088293	0.104415
height_ukbb	fem_allcancer	166503	rs4902590	0.00112862	0.122267	0.992635
height_ukbb	fem_allcancer	166503	rs4903361	0.0354813	0.0934603	0.704212
height_ukbb	fem_allcancer	166503	rs4908825	-0.0880593	0.146324	0.547301
height_ukbb	fem_allcancer	166503	rs4911268	-0.0198148	0.101771	0.845629
height_ukbb	fem_allcancer	166503	rs4912636	-0.317731	0.1365	0.0199277
height_ukbb	fem_allcancer	166503	rs4919420	0.178013	0.111925	0.111727
height_ukbb	fem_allcancer	166503	rs4930137	0.203381	0.15205	0.181029
height_ukbb	fem_allcancer	166503	rs4931127	0.0453131	0.127851	0.723024
height_ukbb	fem_allcancer	166503	rs4932434	-0.168813	0.137965	0.221104
height_ukbb	fem_allcancer	166503	rs4934173	0.0638855	0.146037	0.661777
height_ukbb	fem_allcancer	166503	rs4935713	-0.124152	0.131095	0.343622
height_ukbb	fem_allcancer	166503	rs4937353	-0.0794923	0.130015	0.540929
height_ukbb	fem_allcancer	166503	rs4943807	0.0179536	0.0923782	0.845903
height_ukbb	fem_allcancer	166503	rs4945831	-0.0135574	0.0627207	0.828866
height_ukbb	fem_allcancer	166503	rs4952552	0.00794916	0.127849	0.950423
height_ukbb	fem_allcancer	166503	rs4952842	-0.0634956	0.0649803	0.328494
height_ukbb	fem_allcancer	166503	rs495360	-0.0576714	0.106913	0.589595
height_ukbb	fem_allcancer	166503	rs4955912	-0.107688	0.136776	0.431089
height_ukbb	fem_allcancer	166503	rs495664	-0.132245	0.140164	0.345424
height_ukbb	fem_allcancer	166503	rs4965283	0.0135868	0.135518	0.92014
height_ukbb	fem_allcancer	166503	rs4968435	-0.108575	0.128299	0.397403
height_ukbb	fem_allcancer	166503	rs4968794	-0.140357	0.0936143	0.133792
height_ukbb	fem_allcancer	166503	rs4969184	-0.00736789	0.116368	0.949515
height_ukbb	fem_allcancer	166503	rs4969471	0.0485146	0.0807108	0.547779
height_ukbb	fem_allcancer	166503	rs4972423	-0.248191	0.154477	0.108131
height_ukbb	fem_allcancer	166503	rs4973392	0.113903	0.102462	0.266284
height_ukbb	fem_allcancer	166503	rs4974539	-0.0159349	0.105421	0.879854
height_ukbb	fem_allcancer	166503	rs4976023	0.0384412	0.120071	0.748852
height_ukbb	fem_allcancer	166503	rs498230	-0.0448193	0.108572	0.679747
height_ukbb	fem_allcancer	166503	rs4983559	-0.0432763	0.11864	0.715284
height_ukbb	fem_allcancer	166503	rs4990826	0.27743	0.116778	0.0175155
height_ukbb	fem_allcancer	166503	rs5024246	0.0511359	0.131898	0.698244
height_ukbb	fem_allcancer	166503	rs508347	-0.0276458	0.0342805	0.419979
height_ukbb	fem_allcancer	166503	rs508416	0.0798962	0.152982	0.601491
height_ukbb	fem_allcancer	166503	rs511987	-0.162236	0.0843594	0.0544616
height_ukbb	fem_allcancer	166503	rs525676	0.057988	0.0989976	0.558043
height_ukbb	fem_allcancer	166503	rs525730	0.0803589	0.123007	0.513572
height_ukbb	fem_allcancer	166503	rs525988	-0.0510921	0.102871	0.619426
height_ukbb	fem_allcancer	166503	rs5268	-0.121388	0.0618837	0.0498143
height_ukbb	fem_allcancer	166503	rs52826764	0.0483551	0.0586555	0.409717
height_ukbb	fem_allcancer	166503	rs530308478	-0.116372	0.161123	0.470137
height_ukbb	fem_allcancer	166503	rs532019	-0.13291	0.0982269	0.176028
height_ukbb	fem_allcancer	166503	rs534286	-0.102904	0.149548	0.491388
height_ukbb	fem_allcancer	166503	rs534807	0.0824536	0.112839	0.46495
height_ukbb	fem_allcancer	166503	rs540864	-0.10225	0.0881609	0.246127
height_ukbb	fem_allcancer	166503	rs545202	0.0771298	0.0907207	0.39522
height_ukbb	fem_allcancer	166503	rs547211157	0.0640812	0.133948	0.632364
height_ukbb	fem_allcancer	166503	rs549853	-0.0415362	0.133829	0.756281
height_ukbb	fem_allcancer	166503	rs55633823	-0.0426101	0.106478	0.689027
height_ukbb	fem_allcancer	166503	rs55667381	-0.0854314	0.127014	0.501192
height_ukbb	fem_allcancer	166503	rs55681913	0.0883708	0.0593409	0.136433
height_ukbb	fem_allcancer	166503	rs55700967	-0.178957	0.118456	0.130852
height_ukbb	fem_allcancer	166503	rs55726184	0.0263564	0.0935934	0.778247
height_ukbb	fem_allcancer	166503	rs55745410	0.0131106	0.114402	0.908761
height_ukbb	fem_allcancer	166503	rs55749333	0.0466578	0.0447424	0.297037
height_ukbb	fem_allcancer	166503	rs55811809	0.106291	0.142312	0.455135
height_ukbb	fem_allcancer	166503	rs55831773	-0.0594009	0.0780538	0.446642
height_ukbb	fem_allcancer	166503	rs55906059	-0.265214	0.0815927	0.00115216
height_ukbb	fem_allcancer	166503	rs55943687	0.0465157	0.150447	0.757182
height_ukbb	fem_allcancer	166503	rs55987383	-0.0441342	0.0589858	0.454329
height_ukbb	fem_allcancer	166503	rs55996750	0.168203	0.0900478	0.0617722
height_ukbb	fem_allcancer	166503	rs55998444	0.0814353	0.128333	0.525714
height_ukbb	fem_allcancer	166503	rs55999888	0.213976	0.132724	0.106921
height_ukbb	fem_allcancer	166503	rs56011514	-0.0248223	0.0792205	0.754029
height_ukbb	fem_allcancer	166503	rs56074694	-0.0896927	0.11664	0.44191
height_ukbb	fem_allcancer	166503	rs56077950	0.0279019	0.0710511	0.694539
height_ukbb	fem_allcancer	166503	rs56139009	-0.0169456	0.0805628	0.833402
height_ukbb	fem_allcancer	166503	rs56158829	-0.11443	0.100126	0.253096
height_ukbb	fem_allcancer	166503	rs56240822	0.0749752	0.144157	0.602998
height_ukbb	fem_allcancer	166503	rs56244218	0.0963946	0.155808	0.536129
height_ukbb	fem_allcancer	166503	rs56273245	-0.132431	0.0679489	0.0512983
height_ukbb	fem_allcancer	166503	rs56285422	0.397604	0.135061	0.00324121
height_ukbb	fem_allcancer	166503	rs56311349	-0.0354623	0.0969357	0.71449
height_ukbb	fem_allcancer	166503	rs56332939	0.222605	0.158534	0.160275
height_ukbb	fem_allcancer	166503	rs56343087	-0.0368618	0.0922996	0.689619
height_ukbb	fem_allcancer	166503	rs56357032	0.132071	0.0643304	0.0400718
height_ukbb	fem_allcancer	166503	rs56361645	0.142787	0.12472	0.252268
height_ukbb	fem_allcancer	166503	rs56364292	-0.0738583	0.114276	0.518077
height_ukbb	fem_allcancer	166503	rs56371097	0.0292881	0.140202	0.834527
height_ukbb	fem_allcancer	166503	rs563875	0.0259549	0.143928	0.856891
height_ukbb	fem_allcancer	166503	rs56394376	-0.00706404	0.0686679	0.918064
height_ukbb	fem_allcancer	166503	rs563976	0.242466	0.118491	0.0407298
height_ukbb	fem_allcancer	166503	rs564914	0.00629345	0.0865233	0.942015
height_ukbb	fem_allcancer	166503	rs568688	-0.0252553	0.0940148	0.788213
height_ukbb	fem_allcancer	166503	rs569072	-0.10333	0.119325	0.386514
height_ukbb	fem_allcancer	166503	rs57002306	-0.177403	0.131808	0.178328
height_ukbb	fem_allcancer	166503	rs57065667	-0.0928201	0.139558	0.505988
height_ukbb	fem_allcancer	166503	rs57155492	0.058547	0.133176	0.660211
height_ukbb	fem_allcancer	166503	rs57176772	-0.0354502	0.0722162	0.623504
height_ukbb	fem_allcancer	166503	rs572169	0.0451283	0.0511562	0.377686
height_ukbb	fem_allcancer	166503	rs57391478	0.0106905	0.103321	0.917591
height_ukbb	fem_allcancer	166503	rs5745297	0.153289	0.131567	0.243978
height_ukbb	fem_allcancer	166503	rs57478549	-0.278443	0.129808	0.0319498
height_ukbb	fem_allcancer	166503	rs5749509	0.0743188	0.137716	0.589438
height_ukbb	fem_allcancer	166503	rs5750691	0.258839	0.104311	0.0130865
height_ukbb	fem_allcancer	166503	rs5750825	0.0598909	0.110355	0.587329
height_ukbb	fem_allcancer	166503	rs5756930	-0.320263	0.103148	0.00190346
height_ukbb	fem_allcancer	166503	rs57668191	-0.0710493	0.0401172	0.0765539
height_ukbb	fem_allcancer	166503	rs57753335	0.181365	0.147192	0.217888
height_ukbb	fem_allcancer	166503	rs58267004	-0.0519133	0.141318	0.713357
height_ukbb	fem_allcancer	166503	rs58584173	-0.0476149	0.123323	0.699424
height_ukbb	fem_allcancer	166503	rs58730238	0.0256993	0.116547	0.825478
height_ukbb	fem_allcancer	166503	rs58743434	0.00456082	0.111499	0.967372
height_ukbb	fem_allcancer	166503	rs58827214	0.110512	0.0760306	0.14608
height_ukbb	fem_allcancer	166503	rs58844886	-0.0437169	0.125453	0.727485
height_ukbb	fem_allcancer	166503	rs58999687	-0.086257	0.168032	0.607715
height_ukbb	fem_allcancer	166503	rs591833	-0.140419	0.0696781	0.0438783
height_ukbb	fem_allcancer	166503	rs592373	0.22582	0.102486	0.0275647
height_ukbb	fem_allcancer	166503	rs59463904	0.12401	0.100617	0.21776
height_ukbb	fem_allcancer	166503	rs59526832	0.057069	0.0671993	0.395742
height_ukbb	fem_allcancer	166503	rs59643265	0.0211719	0.0803417	0.792148
height_ukbb	fem_allcancer	166503	rs59738387	0.0347926	0.100494	0.729181
height_ukbb	fem_allcancer	166503	rs59951000	0.201861	0.121124	0.0956009
height_ukbb	fem_allcancer	166503	rs59985551	0.0232763	0.0265083	0.379903
height_ukbb	fem_allcancer	166503	rs6000890	0.0375561	0.104133	0.718357
height_ukbb	fem_allcancer	166503	rs601310	0.234791	0.103477	0.0232666
height_ukbb	fem_allcancer	166503	rs6017776	0.15133	0.0928082	0.102981
height_ukbb	fem_allcancer	166503	rs60379919	-0.0309245	0.132576	0.815561
height_ukbb	fem_allcancer	166503	rs60541386	0.0528758	0.0799024	0.508128
height_ukbb	fem_allcancer	166503	rs6054390	0.0559981	0.0328228	0.0879947
height_ukbb	fem_allcancer	166503	rs6054512	-0.00326757	0.144921	0.982011
height_ukbb	fem_allcancer	166503	rs6060499	0.0441391	0.105978	0.677049
height_ukbb	fem_allcancer	166503	rs6060979	-0.0226716	0.116756	0.846035
height_ukbb	fem_allcancer	166503	rs60628344	-0.0252825	0.12019	0.83339
height_ukbb	fem_allcancer	166503	rs60634368	0.164078	0.134974	0.224128
height_ukbb	fem_allcancer	166503	rs6063502	-0.379056	0.123775	0.0021953
height_ukbb	fem_allcancer	166503	rs60656193	-0.059656	0.12533	0.634081
height_ukbb	fem_allcancer	166503	rs60706951	0.0551658	0.103168	0.592844
height_ukbb	fem_allcancer	166503	rs60782127	-0.0859435	0.105544	0.415479
height_ukbb	fem_allcancer	166503	rs6082358	0.0661976	0.089566	0.45985
height_ukbb	fem_allcancer	166503	rs6084320	0.12648	0.125885	0.315027
height_ukbb	fem_allcancer	166503	rs6085646	-0.0145489	0.093648	0.87654
height_ukbb	fem_allcancer	166503	rs60856912	0.161855	0.122754	0.187325
height_ukbb	fem_allcancer	166503	rs6100260	0.110012	0.121234	0.364175
height_ukbb	fem_allcancer	166503	rs6100340	-0.0312223	0.0912322	0.732178
height_ukbb	fem_allcancer	166503	rs6117726	0.0719889	0.125032	0.564774
height_ukbb	fem_allcancer	166503	rs61276368	0.0429063	0.144114	0.765914
height_ukbb	fem_allcancer	166503	rs6127698	0.124926	0.0928163	0.178318
height_ukbb	fem_allcancer	166503	rs6129229	0.303133	0.140801	0.0313258
height_ukbb	fem_allcancer	166503	rs6130311	-0.0247391	0.0732658	0.735618
height_ukbb	fem_allcancer	166503	rs6141443	0.157368	0.0955557	0.0995838
height_ukbb	fem_allcancer	166503	rs61415458	-0.0470501	0.119503	0.693791
height_ukbb	fem_allcancer	166503	rs616451	-0.0519414	0.116629	0.656062
height_ukbb	fem_allcancer	166503	rs61729527	0.00677914	0.110578	0.951115
height_ukbb	fem_allcancer	166503	rs61730641	-0.032293	0.0664233	0.626847
height_ukbb	fem_allcancer	166503	rs61732778	0.0351545	0.0615356	0.567805
height_ukbb	fem_allcancer	166503	rs61740504	0.327307	0.149325	0.0283861
height_ukbb	fem_allcancer	166503	rs61740712	0.124977	0.111669	0.263066
height_ukbb	fem_allcancer	166503	rs61754851	-0.104965	0.118483	0.375666
height_ukbb	fem_allcancer	166503	rs61757207	0.0549207	0.156046	0.724875
height_ukbb	fem_allcancer	166503	rs61769642	0.19888	0.111751	0.0751296
height_ukbb	fem_allcancer	166503	rs61776719	0.0597153	0.0660028	0.365604
height_ukbb	fem_allcancer	166503	rs61798917	-0.0865571	0.147226	0.556585
height_ukbb	fem_allcancer	166503	rs61816270	0.0371071	0.129728	0.77485
height_ukbb	fem_allcancer	166503	rs61849823	0.0190342	0.096584	0.843769
height_ukbb	fem_allcancer	166503	rs61885960	-0.0443436	0.0798721	0.57877
height_ukbb	fem_allcancer	166503	rs61894507	0.0568252	0.134287	0.672178
height_ukbb	fem_allcancer	166503	rs61933973	-0.177716	0.147568	0.228473
height_ukbb	fem_allcancer	166503	rs61938858	0.0479152	0.12702	0.706005
height_ukbb	fem_allcancer	166503	rs619456	-0.101875	0.148493	0.492677
height_ukbb	fem_allcancer	166503	rs61950149	0.250425	0.0785758	0.00143731
height_ukbb	fem_allcancer	166503	rs61967386	-0.015704	0.1474	0.915154
height_ukbb	fem_allcancer	166503	rs619698	0.104187	0.0932001	0.263618
height_ukbb	fem_allcancer	166503	rs61985505	-0.00649149	0.142668	0.963708
height_ukbb	fem_allcancer	166503	rs62011286	0.110221	0.106115	0.298949
height_ukbb	fem_allcancer	166503	rs62018159	-0.0835893	0.149056	0.57494
height_ukbb	fem_allcancer	166503	rs62020698	-0.0633544	0.112627	0.573764
height_ukbb	fem_allcancer	166503	rs62027307	0.0804408	0.074818	0.282307
height_ukbb	fem_allcancer	166503	rs62036215	0.00479667	0.0474989	0.919562
height_ukbb	fem_allcancer	166503	rs62046625	-0.0484125	0.0881684	0.582943
height_ukbb	fem_allcancer	166503	rs62073017	0.0813605	0.0903994	0.368114
height_ukbb	fem_allcancer	166503	rs62102718	-0.106248	0.142339	0.455402
height_ukbb	fem_allcancer	166503	rs62125975	0.0559186	0.124304	0.652816
height_ukbb	fem_allcancer	166503	rs62138802	-0.00261605	0.130972	0.984064
height_ukbb	fem_allcancer	166503	rs62191087	0.026257	0.148028	0.859211
height_ukbb	fem_allcancer	166503	rs621979	-0.301183	0.116136	0.0095042
height_ukbb	fem_allcancer	166503	rs62211513	-0.469645	0.126837	0.000213275
height_ukbb	fem_allcancer	166503	rs62238314	0.0233614	0.0699685	0.738466
height_ukbb	fem_allcancer	166503	rs62243281	-0.0490765	0.114907	0.669307
height_ukbb	fem_allcancer	166503	rs62246789	0.15842	0.1403	0.258832
height_ukbb	fem_allcancer	166503	rs62259688	0.226913	0.0969857	0.0193017
height_ukbb	fem_allcancer	166503	rs62267570	0.152388	0.0909109	0.0936916
height_ukbb	fem_allcancer	166503	rs62278019	0.0190183	0.144011	0.894936
height_ukbb	fem_allcancer	166503	rs62278038	-0.0267348	0.141322	0.849954
height_ukbb	fem_allcancer	166503	rs62289359	-0.0244878	0.0957107	0.798065
height_ukbb	fem_allcancer	166503	rs62289742	0.236983	0.142613	0.0965694
height_ukbb	fem_allcancer	166503	rs62294340	0.111183	0.106588	0.296898
height_ukbb	fem_allcancer	166503	rs6234	0.0240097	0.111285	0.829183
height_ukbb	fem_allcancer	166503	rs62370473	0.0657645	0.109928	0.549672
height_ukbb	fem_allcancer	166503	rs62384580	0.0248748	0.136448	0.855345
height_ukbb	fem_allcancer	166503	rs62408722	-0.0208601	0.0915099	0.819682
height_ukbb	fem_allcancer	166503	rs62429516	-0.20835	0.1076	0.0528267
height_ukbb	fem_allcancer	166503	rs62441842	0.0241702	0.119278	0.839419
height_ukbb	fem_allcancer	166503	rs62442203	-0.055452	0.0600263	0.355593
height_ukbb	fem_allcancer	166503	rs62448660	0.0166743	0.131852	0.899365
height_ukbb	fem_allcancer	166503	rs62457627	-0.00906995	0.104442	0.930797
height_ukbb	fem_allcancer	166503	rs62466110	-0.0795408	0.0827611	0.336507
height_ukbb	fem_allcancer	166503	rs62501195	-0.0285197	0.0488123	0.559037
height_ukbb	fem_allcancer	166503	rs62515696	0.0326627	0.112191	0.770948
height_ukbb	fem_allcancer	166503	rs62567820	0.138431	0.149818	0.355488
height_ukbb	fem_allcancer	166503	rs62621197	0.0121893	0.0283124	0.66681
height_ukbb	fem_allcancer	166503	rs62621400	0.171277	0.0527795	0.00117392
height_ukbb	fem_allcancer	166503	rs62623707	0.0410936	0.137302	0.764717
height_ukbb	fem_allcancer	166503	rs6422513	0.0305292	0.0737336	0.678839
height_ukbb	fem_allcancer	166503	rs6432244	0.0622414	0.142858	0.663064
height_ukbb	fem_allcancer	166503	rs6433973	0.0131133	0.124807	0.916322
height_ukbb	fem_allcancer	166503	rs6444307	-0.0306938	0.113274	0.786414
height_ukbb	fem_allcancer	166503	rs6446312	0.0524571	0.0926165	0.571129
height_ukbb	fem_allcancer	166503	rs6460902	-0.0464265	0.135313	0.73152
height_ukbb	fem_allcancer	166503	rs6463758	-0.00823236	0.0695027	0.905714
height_ukbb	fem_allcancer	166503	rs6467551	0.12756	0.0942217	0.175792
height_ukbb	fem_allcancer	166503	rs6477489	0.0682058	0.0403248	0.0907583
height_ukbb	fem_allcancer	166503	rs648153	0.280297	0.139635	0.0447116
height_ukbb	fem_allcancer	166503	rs648193	0.00362015	0.08756	0.967021
height_ukbb	fem_allcancer	166503	rs6486406	-0.0435535	0.12042	0.71759
height_ukbb	fem_allcancer	166503	rs649001	0.163016	0.13795	0.237325
height_ukbb	fem_allcancer	166503	rs6497744	0.207523	0.136699	0.12899
height_ukbb	fem_allcancer	166503	rs6503521	-0.0807732	0.12811	0.52837
height_ukbb	fem_allcancer	166503	rs6508355	0.0706958	0.0986756	0.473716
height_ukbb	fem_allcancer	166503	rs6543726	-0.0101185	0.146674	0.945
height_ukbb	fem_allcancer	166503	rs6557136	-0.176888	0.0994667	0.0753446
height_ukbb	fem_allcancer	166503	rs6564524	-0.0793076	0.0936946	0.397303
height_ukbb	fem_allcancer	166503	rs6567160	-0.0280875	0.0607561	0.643867
height_ukbb	fem_allcancer	166503	rs6570056	-0.0434096	0.14497	0.764605
height_ukbb	fem_allcancer	166503	rs6582586	0.0775823	0.138981	0.576694
height_ukbb	fem_allcancer	166503	rs658997	0.024792	0.0654812	0.704976
height_ukbb	fem_allcancer	166503	rs6605522	0.161589	0.125407	0.197566
height_ukbb	fem_allcancer	166503	rs66461782	0.081911	0.106274	0.440855
height_ukbb	fem_allcancer	166503	rs6650791	0.221947	0.13059	0.0892116
height_ukbb	fem_allcancer	166503	rs66551613	0.136852	0.117829	0.245458
height_ukbb	fem_allcancer	166503	rs6658835	0.103596	0.0856138	0.226266
height_ukbb	fem_allcancer	166503	rs6665572	-0.0660144	0.133011	0.619677
height_ukbb	fem_allcancer	166503	rs66728407	0.0674384	0.128691	0.600255
height_ukbb	fem_allcancer	166503	rs668347	0.0477098	0.0429486	0.266629
height_ukbb	fem_allcancer	166503	rs6684205	-0.0636878	0.0461249	0.16735
height_ukbb	fem_allcancer	166503	rs6688113	0.0854317	0.0859681	0.32034
height_ukbb	fem_allcancer	166503	rs668871	-0.0744324	0.0719777	0.301088
height_ukbb	fem_allcancer	166503	rs6689038	0.062771	0.144506	0.664011
height_ukbb	fem_allcancer	166503	rs66917623	0.253136	0.118534	0.0327154
height_ukbb	fem_allcancer	166503	rs6693113	0.138875	0.112008	0.215025
height_ukbb	fem_allcancer	166503	rs66989638	0.14057	0.0930994	0.131072
height_ukbb	fem_allcancer	166503	rs670318	-0.0595068	0.127003	0.639393
height_ukbb	fem_allcancer	166503	rs6706045	0.130976	0.140504	0.35124
height_ukbb	fem_allcancer	166503	rs6708784	0.21406	0.144446	0.138357
height_ukbb	fem_allcancer	166503	rs6713895	0.134345	0.149313	0.368252
height_ukbb	fem_allcancer	166503	rs6719452	0.0697069	0.143918	0.628137
height_ukbb	fem_allcancer	166503	rs67248060	-0.122949	0.100809	0.222608
height_ukbb	fem_allcancer	166503	rs6729346	-0.120648	0.121777	0.321819
height_ukbb	fem_allcancer	166503	rs6735393	0.0720278	0.0613616	0.240465
height_ukbb	fem_allcancer	166503	rs6737995	0.051055	0.115352	0.658053
height_ukbb	fem_allcancer	166503	rs6739701	-0.00802304	0.10353	0.93823
height_ukbb	fem_allcancer	166503	rs6741427	0.317942	0.149561	0.0335165
height_ukbb	fem_allcancer	166503	rs6743685	-0.00534616	0.0709019	0.939895
height_ukbb	fem_allcancer	166503	rs6753802	-0.18039	0.0950191	0.0576354
height_ukbb	fem_allcancer	166503	rs6762578	0.0098334	0.0444608	0.82496
height_ukbb	fem_allcancer	166503	rs6762851	-0.105213	0.061584	0.0875548
height_ukbb	fem_allcancer	166503	rs6767303	0.196034	0.139009	0.158475
height_ukbb	fem_allcancer	166503	rs67749743	-0.134666	0.126824	0.288311
height_ukbb	fem_allcancer	166503	rs677931	-0.107621	0.113859	0.34455
height_ukbb	fem_allcancer	166503	rs6786	-0.0939007	0.12742	0.461159
height_ukbb	fem_allcancer	166503	rs6787151	0.21792	0.146268	0.13626
height_ukbb	fem_allcancer	166503	rs67877276	-0.0417897	0.0972827	0.667508
height_ukbb	fem_allcancer	166503	rs67968328	0.0199507	0.156365	0.898473
height_ukbb	fem_allcancer	166503	rs68007459	-0.191825	0.0837039	0.0219224
height_ukbb	fem_allcancer	166503	rs6809297	0.30251	0.14056	0.0313829
height_ukbb	fem_allcancer	166503	rs68101166	-0.159174	0.130455	0.22241
height_ukbb	fem_allcancer	166503	rs68156080	0.0609976	0.127147	0.631411
height_ukbb	fem_allcancer	166503	rs68186996	-0.0507099	0.143557	0.723909
height_ukbb	fem_allcancer	166503	rs6820957	0.114368	0.134165	0.39397
height_ukbb	fem_allcancer	166503	rs6827199	0.00809688	0.129884	0.950293
height_ukbb	fem_allcancer	166503	rs683808	0.451417	0.126332	0.000352547
height_ukbb	fem_allcancer	166503	rs6842764	-0.116773	0.112089	0.297508
height_ukbb	fem_allcancer	166503	rs684282	-0.0390287	0.122008	0.749054
height_ukbb	fem_allcancer	166503	rs6845703	0.0243364	0.115812	0.833561
height_ukbb	fem_allcancer	166503	rs6869221	-0.0641329	0.0470439	0.172802
height_ukbb	fem_allcancer	166503	rs6874	0.0997832	0.105544	0.344444
height_ukbb	fem_allcancer	166503	rs6892884	0.107738	0.0799965	0.17805
height_ukbb	fem_allcancer	166503	rs6895892	0.00347279	0.150971	0.981648
height_ukbb	fem_allcancer	166503	rs6899155	-0.0283842	0.0671926	0.672711
height_ukbb	fem_allcancer	166503	rs6900530	0.0174519	0.0477557	0.714783
height_ukbb	fem_allcancer	166503	rs6902285	0.0469676	0.139183	0.735777
height_ukbb	fem_allcancer	166503	rs6906411	-0.0220739	0.0544219	0.685031
height_ukbb	fem_allcancer	166503	rs6906623	-0.166883	0.127559	0.190778
height_ukbb	fem_allcancer	166503	rs6908258	0.0100704	0.0990707	0.919035
height_ukbb	fem_allcancer	166503	rs6916218	0.0337811	0.0717802	0.637913
height_ukbb	fem_allcancer	166503	rs6916705	-0.13995	0.141192	0.321586
height_ukbb	fem_allcancer	166503	rs6924424	-0.0192393	0.0648919	0.766861
height_ukbb	fem_allcancer	166503	rs6928393	-0.0353447	0.124081	0.775757
height_ukbb	fem_allcancer	166503	rs6933036	0.0414273	0.1183	0.726197
height_ukbb	fem_allcancer	166503	rs6938592	0.0272328	0.0701797	0.697983
height_ukbb	fem_allcancer	166503	rs6962887	0.0376389	0.0675353	0.577308
height_ukbb	fem_allcancer	166503	rs6964319	-0.12073	0.133659	0.36638
height_ukbb	fem_allcancer	166503	rs6969188	0.20308	0.108534	0.0613278
height_ukbb	fem_allcancer	166503	rs6977081	0.0315999	0.0595521	0.595677
height_ukbb	fem_allcancer	166503	rs6980299	0.0224148	0.120455	0.852379
height_ukbb	fem_allcancer	166503	rs6987355	0.147168	0.109181	0.177682
height_ukbb	fem_allcancer	166503	rs6994523	0.234374	0.135168	0.0829276
height_ukbb	fem_allcancer	166503	rs6997004	0.132064	0.127864	0.301675
height_ukbb	fem_allcancer	166503	rs7025685	-0.144827	0.0650603	0.0260113
height_ukbb	fem_allcancer	166503	rs7026363	0.0318572	0.135937	0.814712
height_ukbb	fem_allcancer	166503	rs702886	-0.0508359	0.0988886	0.607201
height_ukbb	fem_allcancer	166503	rs7035873	-0.158706	0.111192	0.153488
height_ukbb	fem_allcancer	166503	rs7038554	0.00655397	0.0542196	0.903787
height_ukbb	fem_allcancer	166503	rs704660	-0.0508084	0.0745773	0.495691
height_ukbb	fem_allcancer	166503	rs706402	-0.0271663	0.0972905	0.780069
[truncated: 492 more rows]

## Sheet: cancer_mortality
exposure	outcome	samplesize	SNP	b	se	p
[truncated: 2,061 more rows]

[truncated: 3 more sheets: cancer_mortality_males, cancer_mortality_females, height_instruments_ukbb]
